# Supplementary material for: Single-cell atlas of AML reveals age-related gene regulatory networks in t(8;21) AML
Source: eLife. 2026 Feb 11;14:RP104978. doi: 10.7554/eLife.104978 (PMC12893711; doi:10.7554/eLife.104978)
Supplement: Figure 1—source data 2. [file elife-104978-fig1-data2.zip]

Archive with 2 entries (2 files):
- Figure 1 - Source Data 2.csv
- __MACOSX/._Figure 1 - Source Data 2.csv
