# Supplementary material for: Single-cell atlas of AML reveals age-related gene regulatory networks in t(8;21) AML
Source: eLife. 2026 Feb 11;14:RP104978. doi: 10.7554/eLife.104978 (PMC12893711; doi:10.7554/eLife.104978)
Supplement: Figure 5—source data 1. [file elife-104978-fig5-data1.csv]

Region	Gene	importance_R2G	rho_R2G	importance_x_rho	importance_x_abs_rho	TF	is_extended	eRegulon_name	Gene_signature_name	Region_signature_name	importance_TF2G	regulation	rho_TF2G	triplet_rank
chr17:64442856-64443356	MILR1	0.0214854069380564	0.4095187398466365	0.008798676774365	0.008798676774365	ATF7	False	ATF7_direct_+/+	ATF7_direct_+/+_(156g)	ATF7_direct_+/+_(179r)	0.3696107107161793	1	0.2669577462918373	265108
chr1:86793061-86793561	SELENOF	0.0177848391114101	0.2826560339527503	0.0050269920877189	0.0050269920877189	ATF7	False	ATF7_direct_+/+	ATF7_direct_+/+_(156g)	ATF7_direct_+/+_(179r)	0.467448865570418	1	0.5889331848929908	198183
chr5:150687994-150688494	SMIM3	0.0681210352381729	0.4885103587246744	0.033277831360896	0.033277831360896	ATF7	False	ATF7_direct_+/+	ATF7_direct_+/+_(156g)	ATF7_direct_+/+_(179r)	0.4722201728364307	1	0.5445015940834387	122868
chr19:38255251-38255751	YIF1B	0.0137530283632815	0.3698445345621068	0.0050864823738373	0.0050864823738373	ATF7	False	ATF7_direct_+/+	ATF7_direct_+/+_(156g)	ATF7_direct_+/+_(179r)	0.5035378241811787	1	0.4832638832765578	228189
chr10:98461031-98461531	HPS1	0.0268887642335577	0.0958693873341141	0.0025778093532426	0.0025778093532426	ATF7	False	ATF7_direct_+/+	ATF7_direct_+/+_(156g)	ATF7_direct_+/+_(179r)	0.3873836130524625	1	0.4413753208907883	148653
chr9:137582003-137582503	ARRDC1	0.036478138405314	0.6198879484443025	0.0226123583791374	0.0226123583791374	ATF7	False	ATF7_direct_+/+	ATF7_direct_+/+_(156g)	ATF7_direct_+/+_(179r)	0.3029460745730822	1	0.5286331205252959	207312
chr11:64338832-64339332	DNAJC4	0.0221489529624492	0.3173146067061977	0.0070281862982336	0.0070281862982336	ATF7	False	ATF7_direct_+/+	ATF7_direct_+/+_(156g)	ATF7_direct_+/+_(179r)	0.6480867042408838	1	0.3878529670218326	220638
chr17:81837696-81838196	ARHGDIA	0.030253190688035	0.5607653654239657	0.0169649415314169	0.0169649415314169	ATF7	False	ATF7_direct_+/+	ATF7_direct_+/+_(156g)	ATF7_direct_+/+_(179r)	0.4381214507462053	1	0.6041720459499127	217959
chr1:228169343-228169843	GUK1	0.0165167400635006	0.5185407817248979	0.0085646033040745	0.0085646033040745	ATF7	False	ATF7_direct_+/+	ATF7_direct_+/+_(156g)	ATF7_direct_+/+_(179r)	0.3154326824696823	1	0.5064922887525699	206382
chr5:151745012-151745512	ATOX1	0.0204926318238744	0.5805902608847008	0.0118978224568373	0.0118978224568373	ATF7	False	ATF7_direct_+/+	ATF7_direct_+/+_(156g)	ATF7_direct_+/+_(179r)	0.5160142636429421	1	0.5871703441911056	247376
chr2:223930510-223931010	MRPL44	0.0283553124075254	0.2792955494154093	0.0079195125577053	0.0079195125577053	ATF7	False	ATF7_direct_+/+	ATF7_direct_+/+_(156g)	ATF7_direct_+/+_(179r)	0.498893735192726	1	0.5320588255871854	138691
chr9:128279372-128279872	URM1	0.0187855746193452	0.4034222314351767	0.0075785184317282	0.0075785184317282	ATF7	False	ATF7_direct_+/+	ATF7_direct_+/+_(156g)	ATF7_direct_+/+_(179r)	0.3680300381927759	1	0.5420850742440227	208339
chr15:64373380-64373880	TRIP4	0.0315005965806509	0.2309028576638193	0.0072735777685874	0.0072735777685874	ATF7	False	ATF7_direct_+/+	ATF7_direct_+/+_(156g)	ATF7_direct_+/+_(179r)	0.4007158792378822	1	0.362937559140022	182597
chr6:13407813-13408313	TBC1D7	0.0283121673572769	0.4035125124411403	0.0114243137829888	0.0114243137829888	ATF7	False	ATF7_direct_+/+	ATF7_direct_+/+_(156g)	ATF7_direct_+/+_(179r)	0.3676802556701201	1	0.4190265313601963	237993
chr4:978891-979391	TMEM175	0.0288744992254069	0.2144546069209288	0.0061922693814233	0.0061922693814233	ATF7	False	ATF7_direct_+/+	ATF7_direct_+/+_(156g)	ATF7_direct_+/+_(179r)	0.7961854141014234	1	0.2217133506190681	162402
chr9:125243151-125243651	PPP6C	0.025310494380317	0.3711561129951717	0.0093941447121846	0.0093941447121846	ATF7	False	ATF7_direct_+/+	ATF7_direct_+/+_(156g)	ATF7_direct_+/+_(179r)	0.4294784368015538	1	0.5285263016607767	223226
chr14:77544552-77545052	SPTLC2	0.0318519714604226	0.6992949353915722	0.0222739223245104	0.0222739223245104	ATF7	False	ATF7_direct_+/+	ATF7_direct_+/+_(156g)	ATF7_direct_+/+_(179r)	0.3717450868676681	1	0.5645345864439283	193410
chr12:110349579-110350079	VPS29	0.0205087451765369	0.4104025637936405	0.0084168416006412	0.0084168416006412	ATF7	False	ATF7_direct_+/+	ATF7_direct_+/+_(156g)	ATF7_direct_+/+_(179r)	0.5470135014942186	1	0.6023041021890834	257189
chr14:24277840-24278340	PSME2	0.0096391342093621	0.3696967127231907	0.0035635562306988	0.0035635562306988	ATF7	False	ATF7_direct_+/+	ATF7_direct_+/+_(156g)	ATF7_direct_+/+_(179r)	0.3965057465412688	1	0.574117699427198	258306
chr9:68975474-68975974	AL358113.1	0.0323513514285591	0.1613788245975943	0.0052208230676845	0.0052208230676845	ATF7	False	ATF7_direct_+/+	ATF7_direct_+/+_(156g)	ATF7_direct_+/+_(179r)	2.6105933565555968	1	0.1003805575964082	54575
chr19:8384482-8384982	RAB11B	0.0358583120539753	0.588539272975826	0.0211040249063869	0.0211040249063869	ATF7	False	ATF7_direct_+/+	ATF7_direct_+/+_(156g)	ATF7_direct_+/+_(179r)	0.3927048880799112	1	0.5357615010179649	224004
chr12:110417781-110418281	ARPC3	0.0187422445010274	0.5093211521867983	0.0095458215638299	0.0095458215638299	ATF7	False	ATF7_direct_+/+	ATF7_direct_+/+_(156g)	ATF7_direct_+/+_(179r)	1.5439426821786646	1	0.6678426349404654	173318
chr12:66233992-66234492	LLPH	0.0435280655698347	0.5103218830392291	0.0222133243866531	0.0222133243866531	ATF7	False	ATF7_direct_+/+	ATF7_direct_+/+_(156g)	ATF7_direct_+/+_(179r)	0.3612866092604206	1	0.56084862407665	206525
chr22:50538176-50538676	MIOX	0.017586965832132	0.0565052497486977	0.0009937558966664	0.0009937558966664	ATF7	False	ATF7_direct_+/+	ATF7_direct_+/+_(156g)	ATF7_direct_+/+_(179r)	1.3833655832132714	1	0.0788369292177253	218975
chr17:75738040-75738540	WBP2	0.0293969241162013	0.4072233634867746	0.011971114314765	0.011971114314765	ATF7	False	ATF7_direct_+/+	ATF7_direct_+/+_(156g)	ATF7_direct_+/+_(179r)	0.5127603064322063	1	0.4298701087411523	210314
chr11:64091059-64091559	DNAJC4	0.0100370194357139	0.4611579106347885	0.0046286509119746	0.0046286509119746	ATF7	False	ATF7_direct_+/+	ATF7_direct_+/+_(156g)	ATF7_direct_+/+_(179r)	0.6480867042408838	1	0.3878529670218326	217972
chr19:8384482-8384982	CERS4	0.0281652135801494	0.4321494397217362	0.0121715812683046	0.0121715812683046	ATF7	False	ATF7_direct_+/+	ATF7_direct_+/+_(156g)	ATF7_direct_+/+_(179r)	0.9321939063702438	1	0.376109701551641	185620
chr12:13094317-13094817	HEBP1	0.0868155913670772	0.5338898942601102	0.0463499668950978	0.0463499668950978	ATF7	False	ATF7_direct_+/+	ATF7_direct_+/+_(156g)	ATF7_direct_+/+_(179r)	0.371980233192238	1	0.546441040228416	74762
chr1:154193894-154194394	C1orf43	0.0233866295609324	0.6013431383432529	0.0140633892154422	0.0140633892154422	ATF7	False	ATF7_direct_+/+	ATF7_direct_+/+_(156g)	ATF7_direct_+/+_(179r)	0.545165883631807	1	0.5771797248884467	241201
chr14:50926798-50927298	TRIM9	0.0170334023738291	0.0760259323433049	0.001294980296449	0.001294980296449	ATF7	False	ATF7_direct_+/+	ATF7_direct_+/+_(156g)	ATF7_direct_+/+_(179r)	1.2205553249445378	1	0.1119965222482686	135735
chr12:75480726-75481226	GLIPR1	0.0403163976354376	0.2156450999208406	0.0086940335965422	0.0086940335965422	ATF7	False	ATF7_direct_+/+	ATF7_direct_+/+_(156g)	ATF7_direct_+/+_(179r)	0.3678779965242566	1	0.4770263659932502	220281
chr11:68141865-68142365	NDUFS8	0.0174142575555698	0.5162905276937142	0.0089908162227593	0.0089908162227593	ATF7	False	ATF7_direct_+/+	ATF7_direct_+/+_(156g)	ATF7_direct_+/+_(179r)	0.4129608576970179	1	0.591740430051863	179376
chr16:31118229-31118729	VKORC1	0.0210400077267143	0.517140342049641	0.0108806367925201	0.0108806367925201	ATF7	False	ATF7_direct_+/+	ATF7_direct_+/+_(156g)	ATF7_direct_+/+_(179r)	0.314079010714151	1	0.5492986049879567	190255
chr12:110546295-110546795	VPS29	0.0609217178688588	0.708283627906676	0.0431498553504623	0.0431498553504623	ATF7	False	ATF7_direct_+/+	ATF7_direct_+/+_(156g)	ATF7_direct_+/+_(179r)	0.5470135014942186	1	0.6023041021890834	142165
chr8:54150913-54151413	MRPL15	0.0579738856541559	0.4686209999845713	0.0271677802682417	0.0271677802682417	ATF7	False	ATF7_direct_+/+	ATF7_direct_+/+_(156g)	ATF7_direct_+/+_(179r)	0.4511261204263125	1	0.5501065785363335	100740
chr3:50170493-50170993	GNAI2	0.0257511334467211	0.2750039375052602	0.0070816630930717	0.0070816630930717	ATF7	False	ATF7_direct_+/+	ATF7_direct_+/+_(156g)	ATF7_direct_+/+_(179r)	0.526135590612064	1	0.5841678062395782	232856
chr9:136766440-136766940	EDF1	0.0261360218066627	0.37647172254373	0.0098394731499948	0.0098394731499948	ATF7	False	ATF7_direct_+/+	ATF7_direct_+/+_(156g)	ATF7_direct_+/+_(179r)	0.588316755113268	1	0.6159963517185225	225920
chr11:64091059-64091559	COX8A	0.0600907186100975	0.6903111284007432	0.041481291770148	0.041481291770148	ATF7	False	ATF7_direct_+/+	ATF7_direct_+/+_(156g)	ATF7_direct_+/+_(179r)	0.3150774416628584	1	0.6089334659091954	114783
chr19:49807125-49807625	MED25	0.0136808906537045	0.1646963748959633	0.0022531930960132	0.0022531930960132	ATF7	False	ATF7_direct_+/+	ATF7_direct_+/+_(156g)	ATF7_direct_+/+_(179r)	0.3844560011432087	1	0.3725667078081726	195751
chr16:391860-392360	MRPL28	0.0430415498803737	0.4399991328531076	0.0189382446240182	0.0189382446240182	ATF7	False	ATF7_direct_+/+	ATF7_direct_+/+_(156g)	ATF7_direct_+/+_(179r)	0.363986091818831	1	0.5381645598636198	208019
chr11:14554871-14555371	PSMA1	0.0288970071285238	0.1772190058641721	0.0051210988757668	0.0051210988757668	ATF7	False	ATF7_direct_+/+	ATF7_direct_+/+_(156g)	ATF7_direct_+/+_(179r)	0.5848499161896052	1	0.6174436046745592	130325
chr19:57279458-57279958	TRAPPC2B	0.0292808487511726	0.0886396129922986	0.0025954431013899	0.0025954431013899	ATF7	False	ATF7_direct_+/+	ATF7_direct_+/+_(156g)	ATF7_direct_+/+_(179r)	0.2871283697192791	1	0.3357051675015157	230987
chr20:58893493-58893993	PRELID3B	0.0077738203044774	0.0610999927267786	0.0004749803640628	0.0004749803640628	ATF7	False	ATF7_direct_+/+	ATF7_direct_+/+_(156g)	ATF7_direct_+/+_(179r)	0.3408967494676979	1	0.4413642574209146	144708
chr2:240251580-240252080	COPS9	0.0330779068945886	0.418494223997626	0.0138429129773165	0.0138429129773165	ATF7	False	ATF7_direct_+/+	ATF7_direct_+/+_(156g)	ATF7_direct_+/+_(179r)	0.3867800915443504	1	0.5735127182803363	171537
chr11:65169058-65169558	CAPN1	0.0468128124486531	0.5476057202454723	0.0256349638776608	0.0256349638776608	ATF7	False	ATF7_direct_+/+	ATF7_direct_+/+_(156g)	ATF7_direct_+/+_(179r)	0.5097633190730513	1	0.526350261113606	184823
chr17:4766090-4766590	PSMB6	0.0112176787146244	0.515156991040947	0.00577886561309	0.00577886561309	ATF7	False	ATF7_direct_+/+	ATF7_direct_+/+_(156g)	ATF7_direct_+/+_(179r)	0.5945480924144215	1	0.61545486669418	230364
chr7:77751996-77752496	PHTF2	0.0464668755738183	0.177094337918876	0.0082290205649041	0.0082290205649041	ATF7	False	ATF7_direct_+/+	ATF7_direct_+/+_(156g)	ATF7_direct_+/+_(179r)	0.2997680623110308	1	0.3206279918217163	197727
chr12:121748735-121749235	PSMD9	0.0141719848466212	0.3301278552648181	0.0046785669622605	0.0046785669622605	ATF7	False	ATF7_direct_+/+	ATF7_direct_+/+_(156g)	ATF7_direct_+/+_(179r)	0.5165343325458773	1	0.4073434137500938	54492
chr3:52844918-52845418	SPCS1	0.0316032532032506	0.5151354294646379	0.0162799554113361	0.0162799554113361	ATF7	False	ATF7_direct_+/+	ATF7_direct_+/+_(156g)	ATF7_direct_+/+_(179r)	0.6045420268884493	1	0.5917243171333273	180906
chr19:35994898-35995398	LRFN3	0.0055895454462147	0.0728939544548206	0.0004074440711795	0.0004074440711795	ATF7	False	ATF7_direct_+/+	ATF7_direct_+/+_(156g)	ATF7_direct_+/+_(179r)	0.3299549931760396	1	0.0617095322286727	264278
chr14:104713156-104713656	INF2	0.0179970416393747	0.4294629529420098	0.0077290626466661	0.0077290626466661	ATF7	False	ATF7_direct_+/+	ATF7_direct_+/+_(156g)	ATF7_direct_+/+_(179r)	0.3737660064861589	1	0.395469258069515	245177
chr3:50230388-50230888	GNAI2	0.0359111542805175	0.5648197625346051	0.0202833296330654	0.0202833296330654	ATF7	False	ATF7_direct_+/+	ATF7_direct_+/+_(156g)	ATF7_direct_+/+_(179r)	0.526135590612064	1	0.5841678062395782	127898
chr19:57477457-57477957	TRAPPC2B	0.0267954241215341	0.098866568008852	0.0026491716212376	0.0026491716212376	ATF7	False	ATF7_direct_+/+	ATF7_direct_+/+_(156g)	ATF7_direct_+/+_(179r)	0.2871283697192791	1	0.3357051675015157	140715
chr5:159178968-159179468	UBLCP1	0.0437670688607585	0.3852394282489791	0.0168608005840523	0.0168608005840523	ATF7	False	ATF7_direct_+/+	ATF7_direct_+/+_(156g)	ATF7_direct_+/+_(179r)	0.9420002410606126	1	0.42896931357977	120708
chr19:35641466-35641966	RBM42	0.0080259840008071	0.100112527875097	0.0008035015470058	0.0008035015470058	ATF7	False	ATF7_direct_+/+	ATF7_direct_+/+_(156g)	ATF7_direct_+/+_(179r)	0.4847611782179019	1	0.527760472154076	154990
chr19:46915457-46915957	AP2S1	0.0268112655152486	0.682315917045125	0.0182937532171771	0.0182937532171771	ATF7	False	ATF7_direct_+/+	ATF7_direct_+/+_(156g)	ATF7_direct_+/+_(179r)	0.5415198248502251	1	0.6022558140717841	209287
chr17:64442273-64442773	MILR1	0.0294919759219028	0.4868488582352239	0.0143581348046791	0.0143581348046791	ATF7	False	ATF7_direct_+/+	ATF7_direct_+/+_(156g)	ATF7_direct_+/+_(179r)	0.3696107107161793	1	0.2669577462918373	234939
chr1:151311465-151311965	PSMD4	0.0206127629013245	0.3172104722517702	0.0065385842543429	0.0065385842543429	ATF7	False	ATF7_direct_+/+	ATF7_direct_+/+_(156g)	ATF7_direct_+/+_(179r)	0.6769193696554183	1	0.5795554680527719	190526
chr5:32522660-32523160	SUB1	0.0190221557144962	0.6026228617833518	0.0114631859139582	0.0114631859139582	ATF7	False	ATF7_direct_+/+	ATF7_direct_+/+_(156g)	ATF7_direct_+/+_(179r)	0.8429715706597015	1	0.6201256286616673	144337
chr1:161083392-161083892	NIT1	0.0148704181776622	0.2450574562469855	0.0036441068519468	0.0036441068519468	ATF7	False	ATF7_direct_+/+	ATF7_direct_+/+_(156g)	ATF7_direct_+/+_(179r)	0.3306008288211851	1	0.4208935632935429	24606
chr12:12899456-12899956	HEBP1	0.0678493249383479	0.5943270936930823	0.0403246920996459	0.0403246920996459	ATF7	False	ATF7_direct_+/+	ATF7_direct_+/+_(156g)	ATF7_direct_+/+_(179r)	0.371980233192238	1	0.546441040228416	131694
chr1:7478861-7479361	CAMTA1	0.0213667456173934	0.6155985461128498	0.0131533375372305	0.0131533375372305	ATF7	False	ATF7_direct_+/+	ATF7_direct_+/+_(156g)	ATF7_direct_+/+_(179r)	0.3062151709177659	1	0.5738526266592823	245794
chr2:97662751-97663251	COX5B	0.0219922771531477	0.4882431168698559	0.0107375779443185	0.0107375779443185	ATF7	False	ATF7_direct_+/+	ATF7_direct_+/+_(156g)	ATF7_direct_+/+_(179r)	0.7276290591047376	1	0.625525762529039	223990
chr19:47383309-47383809	NAPA	0.0324978183270031	0.553002201256879	0.0179713650708789	0.0179713650708789	ATF7	False	ATF7_direct_+/+	ATF7_direct_+/+_(156g)	ATF7_direct_+/+_(179r)	0.4118458358487463	1	0.49711906032045	223950
chr1:19448868-19449368	MINOS1	0.0274025444916187	0.5037506963965721	0.0138040508706909	0.0138040508706909	ATF7	False	ATF7_direct_+/+	ATF7_direct_+/+_(156g)	ATF7_direct_+/+_(179r)	0.3792646073947828	1	0.5630872713908415	241317
chr14:50854526-50855026	PYGL	0.021950848169281	0.5030702910075271	0.0110428195763822	0.0110428195763822	ATF7	False	ATF7_direct_+/+	ATF7_direct_+/+_(156g)	ATF7_direct_+/+_(179r)	0.8214949565615326	1	0.5594635524827216	252023
chr17:75080873-75081373	ATP5PD	0.0327435368536207	0.6035739622011974	0.0197631462752208	0.0197631462752208	ATF7	False	ATF7_direct_+/+	ATF7_direct_+/+_(156g)	ATF7_direct_+/+_(179r)	0.5676499978018731	1	0.5807719079350891	163721
chr19:58581026-58581526	CHMP2A	0.0243972633352064	0.3140835698962446	0.0076627795640204	0.0076627795640204	ATF7	False	ATF7_direct_+/+	ATF7_direct_+/+_(156g)	ATF7_direct_+/+_(179r)	0.5762922111477718	1	0.5911621589917779	154423
chr18:3177895-3178395	MYL12B	0.0198430267051715	0.2132481871648927	0.0042314894727423	0.0042314894727423	ATF7	False	ATF7_direct_+/+	ATF7_direct_+/+_(156g)	ATF7_direct_+/+_(179r)	1.270355730587002	1	0.6383301998685807	112752
chr2:9613306-9613806	IAH1	0.0383485081760149	0.6552788807958535	0.0251289675177697	0.0251289675177697	ATF7	False	ATF7_direct_+/+	ATF7_direct_+/+_(156g)	ATF7_direct_+/+_(179r)	0.3488808601801839	1	0.5675986723401982	219069
chr11:64044738-64045238	COX8A	0.0182236343914181	0.3719301765358208	0.0067779195563244	0.0067779195563244	ATF7	False	ATF7_direct_+/+	ATF7_direct_+/+_(156g)	ATF7_direct_+/+_(179r)	0.3150774416628584	1	0.6089334659091954	131738
chr12:94792729-94793229	NDUFA12	0.0977849493854006	0.80205731867087	0.0784291343104211	0.0784291343104211	ATF7	False	ATF7_direct_+/+	ATF7_direct_+/+_(156g)	ATF7_direct_+/+_(179r)	0.5092616926707512	1	0.5846085690084887	53393
chr5:116058490-116058990	AP3S1	0.0848288223425588	0.5212433209420907	0.0442164570694419	0.0442164570694419	ATF7	False	ATF7_direct_+/+	ATF7_direct_+/+_(156g)	ATF7_direct_+/+_(179r)	0.3453420643409883	1	0.5873289297162683	10635
chr3:186888462-186888962	EIF4A2	0.0197783072065277	0.2890539620908628	0.005716998061497	0.005716998061497	ATF7	False	ATF7_direct_+/+	ATF7_direct_+/+_(156g)	ATF7_direct_+/+_(179r)	0.4202015031516933	1	0.5401491630385779	265322
chr9:114480743-114481243	ATP6V1G1	0.0458816101277999	0.533229602191994	0.0244654327163749	0.0244654327163749	ATF7	False	ATF7_direct_+/+	ATF7_direct_+/+_(156g)	ATF7_direct_+/+_(179r)	2.0484535267392805	1	0.6537410270548795	119765
chrX:154412506-154413006	FAM3A	0.0233733908978422	0.3649936433029354	0.0085311391001471	0.0085311391001471	ATF7	False	ATF7_direct_+/+	ATF7_direct_+/+_(156g)	ATF7_direct_+/+_(179r)	0.4856839564414451	1	0.4081298087136931	250447
chr1:7659436-7659936	CAMTA1	0.0305469068784588	0.5908361482795048	0.0180482168019213	0.0180482168019213	ATF7	False	ATF7_direct_+/+	ATF7_direct_+/+_(156g)	ATF7_direct_+/+_(179r)	0.3062151709177659	1	0.5738526266592823	249586
chr20:58893493-58893993	ATP5F1E	0.0163577123183033	0.2589088436263531	0.0042351563807044	0.0042351563807044	ATF7	False	ATF7_direct_+/+	ATF7_direct_+/+_(156g)	ATF7_direct_+/+_(179r)	0.6084720032941364	1	0.6228492169480931	109798
chr20:34522890-34523390	DYNLRB1	0.0481541289212026	0.571904167708919	0.0275395470224283	0.0275395470224283	ATF7	False	ATF7_direct_+/+	ATF7_direct_+/+_(156g)	ATF7_direct_+/+_(179r)	0.6070879789955691	1	0.5874326025186674	165915
chr1:228088541-228089041	GUK1	0.0632844895797107	0.6686009974687879	0.0423120728572977	0.0423120728572977	ATF7	False	ATF7_direct_+/+	ATF7_direct_+/+_(156g)	ATF7_direct_+/+_(179r)	0.3154326824696823	1	0.5064922887525699	150853
chr14:77243812-77244312	TMED8	0.0362665709882638	0.2705846010718438	0.009813175643103	0.009813175643103	ATF7	False	ATF7_direct_+/+	ATF7_direct_+/+_(156g)	ATF7_direct_+/+_(179r)	0.3063251135791877	1	0.4055012339449424	227409
chr6:130993323-130993823	EPB41L2	0.0253342966107491	0.2521512504726503	0.0063880745702454	0.0063880745702454	ATF7	False	ATF7_direct_+/+	ATF7_direct_+/+_(156g)	ATF7_direct_+/+_(179r)	0.3849738055474972	1	0.4679709746863141	253454
chr8:41569793-41570293	GOLGA7	0.0611906098085343	0.1490868563861868	0.0091227156567081	0.0091227156567081	ATF7	False	ATF7_direct_+/+	ATF7_direct_+/+_(156g)	ATF7_direct_+/+_(179r)	0.4297132150426503	1	0.4525760666338888	144155
chr15:74800744-74801244	SCAMP2	0.0196780088191105	0.0781462147996805	0.0015377619040082	0.0015377619040082	ATF7	False	ATF7_direct_+/+	ATF7_direct_+/+_(156g)	ATF7_direct_+/+_(179r)	0.6131944243514152	1	0.5237582763456125	239092
chr19:35994898-35995398	CAPNS1	0.0088744574477959	0.0951131905234281	0.0008440779620242	0.0008440779620242	ATF7	False	ATF7_direct_+/+	ATF7_direct_+/+_(156g)	ATF7_direct_+/+_(179r)	0.7335806521487424	1	0.5669145512841964	211772
chr12:120474552-120475052	COX6A1	0.0674774304038393	0.6702119089488751	0.0452241774419219	0.0452241774419219	ATF7	False	ATF7_direct_+/+	ATF7_direct_+/+_(156g)	ATF7_direct_+/+_(179r)	0.5375118400755681	1	0.6008578246610435	119689
chr19:10112406-10112906	C19orf66	0.0548972001933338	0.3615223464395227	0.0198465646268542	0.0198465646268542	ATF7	False	ATF7_direct_+/+	ATF7_direct_+/+_(156g)	ATF7_direct_+/+_(179r)	0.3456058759329721	1	0.2988103499524252	177049
chr1:212488562-212489062	TMEM206	0.0229534611627715	0.3748492579276865	0.0086040878837368	0.0086040878837368	ATF7	False	ATF7_direct_+/+	ATF7_direct_+/+_(156g)	ATF7_direct_+/+_(179r)	0.3533654152193898	1	0.427981254325573	159599
chrX:48624199-48624699	WAS	0.0109626598732032	0.4677335963673988	0.0051276043282459	0.0051276043282459	ATF7	False	ATF7_direct_+/+	ATF7_direct_+/+_(156g)	ATF7_direct_+/+_(179r)	0.7350875077784736	1	0.5224259187228845	212834
chr1:184973520-184974020	RNF2	0.0297238306338913	0.2575057613873744	0.0076540576387295	0.0076540576387295	ATF7	False	ATF7_direct_+/+	ATF7_direct_+/+_(156g)	ATF7_direct_+/+_(179r)	0.3129854295385017	1	0.421171773993175	253519
chr9:128098194-128098694	C9orf16	0.0169081415972298	0.3798021849118574	0.0064217491214269	0.0064217491214269	ATF7	False	ATF7_direct_+/+	ATF7_direct_+/+_(156g)	ATF7_direct_+/+_(179r)	0.5528257475211195	1	0.5831949696331683	133370
chr8:41544737-41545237	GOLGA7	0.017983977795677	0.3303673927408929	0.0059413198554679	0.0059413198554679	ATF7	False	ATF7_direct_+/+	ATF7_direct_+/+_(156g)	ATF7_direct_+/+_(179r)	0.4297132150426503	1	0.4525760666338888	145502
chr17:75858637-75859137	WBP2	0.0461578333232008	0.2267131024608395	0.0104645855955731	0.0104645855955731	ATF7	False	ATF7_direct_+/+	ATF7_direct_+/+_(156g)	ATF7_direct_+/+_(179r)	0.5127603064322063	1	0.4298701087411523	183465
chr10:103921714-103922214	STN1	0.0384517804623438	0.4551403465049161	0.0175009566833621	0.0175009566833621	ATF7	False	ATF7_direct_+/+	ATF7_direct_+/+_(156g)	ATF7_direct_+/+_(179r)	0.3195437694115185	1	0.3812261999701078	94191
chr14:50926798-50927298	PYGL	0.0387013101001197	0.6575081409105692	0.0254464264547331	0.0254464264547331	ATF7	False	ATF7_direct_+/+	ATF7_direct_+/+_(156g)	ATF7_direct_+/+_(179r)	0.8214949565615326	1	0.5594635524827216	144639
chr6:18185913-18186413	TPMT	0.0462748721061893	0.3898271306822217	0.0180392006158425	0.0180392006158425	ATF7	False	ATF7_direct_+/+	ATF7_direct_+/+_(156g)	ATF7_direct_+/+_(179r)	0.4739082548511537	1	0.4175189445474762	174385
chr11:921364-921864	POLR2L	0.0165234658806695	0.713323522530524	0.0117865768864121	0.0117865768864121	ATF7	False	ATF7_direct_+/+	ATF7_direct_+/+_(156g)	ATF7_direct_+/+_(179r)	0.3005442565866498	1	0.5882708163427414	97478
chr1:161083392-161083892	NDUFS2	0.0215339444510342	0.2251623695320559	0.0048486339579665	0.0048486339579665	ATF7	False	ATF7_direct_+/+	ATF7_direct_+/+_(156g)	ATF7_direct_+/+_(179r)	0.3426426417294074	1	0.564674432246345	21175
chr15:52518792-52519292	ARPP19	0.0647613091966941	0.4300554510990819	0.0278509540403514	0.0278509540403514	ATF7	False	ATF7_direct_+/+	ATF7_direct_+/+_(156g)	ATF7_direct_+/+_(179r)	0.3792610065722558	1	0.5522565481947868	137398
chr17:44339900-44340400	TMUB2	0.0124500240307811	0.4512604298641659	0.0056182031959495	0.0056182031959495	ATF7	False	ATF7_direct_+/+	ATF7_direct_+/+_(156g)	ATF7_direct_+/+_(179r)	0.6990089470564925	1	0.4312147270787874	234198
chr12:110546295-110546795	ARPC3	0.0349105373073655	0.6656900171429067	0.0232395961786082	0.0232395961786082	ATF7	False	ATF7_direct_+/+	ATF7_direct_+/+_(156g)	ATF7_direct_+/+_(179r)	1.5439426821786646	1	0.6678426349404654	187948
chr12:6935292-6935792	SPSB2	0.0074168161407723	0.1524307404719299	0.001130550776282	0.001130550776282	ATF7	False	ATF7_direct_+/+	ATF7_direct_+/+_(156g)	ATF7_direct_+/+_(179r)	0.5977366830721172	1	0.2024450317655355	246541
chr11:1559427-1559927	MOB2	0.0151749788139714	0.1922013552590673	0.0029166514940729	0.0029166514940729	ATF7	False	ATF7_direct_+/+	ATF7_direct_+/+_(156g)	ATF7_direct_+/+_(179r)	0.3235561066351749	1	0.2944395441007381	171795
chr1:161013536-161014036	NIT1	0.0398639178754946	0.2986602267033135	0.0119057667499775	0.0119057667499775	ATF7	False	ATF7_direct_+/+	ATF7_direct_+/+_(156g)	ATF7_direct_+/+_(179r)	0.3306008288211851	1	0.4208935632935429	218692
chr1:154192185-154192685	C1orf43	0.1437173086101418	0.7632009937335839	0.1096851927479764	0.1096851927479764	ATF7	False	ATF7_direct_+/+	ATF7_direct_+/+_(156g)	ATF7_direct_+/+_(179r)	0.545165883631807	1	0.5771797248884467	9888
chr9:128203031-128203531	C9orf16	0.0201852745478168	0.3029458682650637	0.006115045524057	0.006115045524057	ATF7	False	ATF7_direct_+/+	ATF7_direct_+/+_(156g)	ATF7_direct_+/+_(179r)	0.5528257475211195	1	0.5831949696331683	236079
chr19:35641466-35641966	COX6B1	0.0052341403869509	0.053185186773774	0.0002783787340801	0.0002783787340801	ATF7	False	ATF7_direct_+/+	ATF7_direct_+/+_(156g)	ATF7_direct_+/+_(179r)	0.7399860847419883	1	0.6109222200681041	133437
chr10:104252334-104252834	SFR1	0.0091038823725236	0.3003623838728168	0.0027344638119089	0.0027344638119089	ATF7	False	ATF7_direct_+/+	ATF7_direct_+/+_(156g)	ATF7_direct_+/+_(179r)	0.3580339859043562	1	0.4611905468533634	260664
chr7:73357977-73358477	NSUN5	0.022049594776943	0.0737703407299162	0.0016266061196516	0.0016266061196516	ATF7	False	ATF7_direct_+/+	ATF7_direct_+/+_(156g)	ATF7_direct_+/+_(179r)	0.2890436187028644	1	0.4105745238104894	143348
chr17:60102609-60103109	RNFT1	0.0354283715842787	0.4333471148649978	0.0153527826104122	0.0153527826104122	ATF7	False	ATF7_direct_+/+	ATF7_direct_+/+_(156g)	ATF7_direct_+/+_(179r)	0.3427566525829176	1	0.4581900943468707	164691
chr16:547385-547885	RAB40C	0.0121925516790357	0.289379668951082	0.0035282765685483	0.0035282765685483	ATF7	False	ATF7_direct_+/+	ATF7_direct_+/+_(156g)	ATF7_direct_+/+_(179r)	0.3161287805824119	1	0.3145241748159303	128042
chr3:49248597-49249097	RHOA	0.0804425781150547	0.6483713774432739	0.0521566651775462	0.0521566651775462	ATF7	False	ATF7_direct_+/+	ATF7_direct_+/+_(156g)	ATF7_direct_+/+_(179r)	0.2973242332056255	1	0.6365033780917486	46353
chr2:27431317-27431817	MPV17	0.0117056341295642	0.1764991531785595	0.0020660345112861	0.0020660345112861	ATF7	False	ATF7_direct_+/+	ATF7_direct_+/+_(156g)	ATF7_direct_+/+_(179r)	0.3018389417815364	1	0.5142596888448435	80597
chr9:125233130-125233630	PPP6C	0.075185028236476	0.5458638095406956	0.0410407859335875	0.0410407859335875	ATF7	False	ATF7_direct_+/+	ATF7_direct_+/+_(156g)	ATF7_direct_+/+_(179r)	0.4294784368015538	1	0.5285263016607767	65472
chrX:119402473-119402973	SLC25A43	0.0765453815771082	0.3256367012672168	0.0249259855540099	0.0249259855540099	ATF7	False	ATF7_direct_+/+	ATF7_direct_+/+_(156g)	ATF7_direct_+/+_(179r)	0.3025136258239554	1	0.3156878713376238	55568
chr12:7036620-7037120	SPSB2	0.0057590252306301	0.1250319851675101	0.0007200623572154	0.0007200623572154	ATF7	False	ATF7_direct_+/+	ATF7_direct_+/+_(156g)	ATF7_direct_+/+_(179r)	0.5977366830721172	1	0.2024450317655355	254966
chr13:113410960-113411460	TMCO3	0.0204193384913945	0.6961477536855095	0.0142148766225283	0.0142148766225283	ATF7	False	ATF7_direct_+/+	ATF7_direct_+/+_(156g)	ATF7_direct_+/+_(179r)	0.3635918488048328	1	0.5644230412215668	195362
chr2:85728826-85729326	RNF181	0.0576943908007983	0.6442253332360807	0.0371681881394969	0.0371681881394969	ATF7	False	ATF7_direct_+/+	ATF7_direct_+/+_(156g)	ATF7_direct_+/+_(179r)	0.4926610750330959	1	0.6244401117845992	140057
chr1:28105172-28105672	XKR8	0.0303185184121804	0.2472035333747518	0.0074948448781784	0.0074948448781784	ATF7	False	ATF7_direct_+/+	ATF7_direct_+/+_(156g)	ATF7_direct_+/+_(179r)	0.4051981687281831	1	0.3543500648879078	194104
chr12:121968737-121969237	PSMD9	0.0205700705806998	0.2701543872441526	0.0055570948132979	0.0055570948132979	ATF7	False	ATF7_direct_+/+	ATF7_direct_+/+_(156g)	ATF7_direct_+/+_(179r)	0.5165343325458773	1	0.4073434137500938	248468
chr7:73341824-73342324	NSUN5	0.0264426490529617	0.3145207587950926	0.0083167620446898	0.0083167620446898	ATF7	False	ATF7_direct_+/+	ATF7_direct_+/+_(156g)	ATF7_direct_+/+_(179r)	0.2890436187028644	1	0.4105745238104894	248506
chr16:28621548-28622048	EIF3C	0.0137247629938718	0.0936754029843188	0.0012856727043152	0.0012856727043152	ATF7	False	ATF7_direct_+/+	ATF7_direct_+/+_(156g)	ATF7_direct_+/+_(179r)	0.3156532138254364	1	0.1118652205699737	241284
chrX:15911554-15912054	ZRSR2	0.0273573166736883	0.1730520032648551	0.0047342384543327	0.0047342384543327	ATF7	False	ATF7_direct_+/+	ATF7_direct_+/+_(156g)	ATF7_direct_+/+_(179r)	0.3084930806329172	1	0.2351670920521908	228568
chrX:48667604-48668104	WAS	0.0192094390094448	0.4115102590935929	0.0079048812238192	0.0079048812238192	ATF7	False	ATF7_direct_+/+	ATF7_direct_+/+_(156g)	ATF7_direct_+/+_(179r)	0.7350875077784736	1	0.5224259187228845	213482
chr1:53185486-53185986	SCP2	0.0471137128140409	0.6182214383495924	0.0291267073018859	0.0291267073018859	ATF7	False	ATF7_direct_+/+	ATF7_direct_+/+_(156g)	ATF7_direct_+/+_(179r)	0.411992852298231	1	0.5771406124244761	93857
chr5:150409598-150410098	CD74	0.0216078348786864	0.7100733729065487	0.0153431481935166	0.0153431481935166	ATF7	False	ATF7_direct_+/+	ATF7_direct_+/+_(156g)	ATF7_direct_+/+_(179r)	0.5931742573320884	1	0.4966827750008463	189455
chr16:31134442-31134942	VKORC1	0.0442371367699955	0.4190951016589257	0.018539567331721	0.018539567331721	ATF7	False	ATF7_direct_+/+	ATF7_direct_+/+_(156g)	ATF7_direct_+/+_(179r)	0.314079010714151	1	0.5492986049879567	212707
chr19:38255251-38255751	PSMD8	0.0163794532234251	0.3304782377988488	0.0054130528373862	0.0054130528373862	ATF7	False	ATF7_direct_+/+	ATF7_direct_+/+_(156g)	ATF7_direct_+/+_(179r)	0.4122600596850808	1	0.6027624927584058	226537
chr8:144292314-144292814	HSF1	0.0450617131867972	0.3595666540659304	0.0162026894370552	0.0162026894370552	ATF7	False	ATF7_direct_+/+	ATF7_direct_+/+_(156g)	ATF7_direct_+/+_(179r)	0.4062305225273977	1	0.4160712421244409	172459
chrX:13669093-13669593	RAB9A	0.0564827197465856	0.2536902280626218	0.0143291140541084	0.0143291140541084	ATF7	False	ATF7_direct_+/+	ATF7_direct_+/+_(156g)	ATF7_direct_+/+_(179r)	0.3835180473333288	1	0.5076647875428479	123477
chr1:201882730-201883230	RNPEP	0.0707719512202992	0.5772781367344515	0.0408551001335158	0.0408551001335158	ATF7	False	ATF7_direct_+/+	ATF7_direct_+/+_(156g)	ATF7_direct_+/+_(179r)	0.3449413659522945	1	0.5269261090675036	109451
chr11:6695394-6695894	TPP1	0.0125074184357924	0.0691600611013574	0.0008650138232396	0.0008650138232396	ATF7	False	ATF7_direct_+/+	ATF7_direct_+/+_(156g)	ATF7_direct_+/+_(179r)	0.3064359776332194	1	0.4494852536505304	250939
chr2:172079847-172080347	SLC25A12	0.0141672137186956	0.2576644799316541	0.0036503877549083	0.0036503877549083	ATF7	False	ATF7_direct_+/+	ATF7_direct_+/+_(156g)	ATF7_direct_+/+_(179r)	0.3173408430943596	1	0.3670173193177843	239411
chr19:47521970-47522470	NAPA	0.0112363794832287	0.2085855132240544	0.0023437459812895	0.0023437459812895	ATF7	False	ATF7_direct_+/+	ATF7_direct_+/+_(156g)	ATF7_direct_+/+_(179r)	0.4118458358487463	1	0.49711906032045	242572
chr6:13337885-13338385	TBC1D7	0.0184894185562603	0.4395038321404519	0.0081261703095251	0.0081261703095251	ATF7	False	ATF7_direct_+/+	ATF7_direct_+/+_(156g)	ATF7_direct_+/+_(179r)	0.3676802556701201	1	0.4190265313601963	267682
chr22:50545484-50545984	CHKB	0.0165332748628863	0.1822452543261454	0.0030131108822307	0.0030131108822307	ATF7	False	ATF7_direct_+/+	ATF7_direct_+/+_(156g)	ATF7_direct_+/+_(179r)	0.312561313873421	1	0.2302878428903986	277565
chr9:125332354-125332854	PPP6C	0.0267378068135078	0.3327154656048733	0.0088960818432094	0.0088960818432094	ATF7	False	ATF7_direct_+/+	ATF7_direct_+/+_(156g)	ATF7_direct_+/+_(179r)	0.4294784368015538	1	0.5285263016607767	236381
chr9:137632764-137633264	ARRDC1	0.0182476557805816	0.3720038115163374	0.0067881975016145	0.0067881975016145	ATF7	False	ATF7_direct_+/+	ATF7_direct_+/+_(156g)	ATF7_direct_+/+_(179r)	0.3029460745730822	1	0.5286331205252959	213401
chr1:78005608-78006108	DNAJB4	0.017321197464953	0.2153364336880162	0.0037298848893089	0.0037298848893089	ATF7	False	ATF7_direct_+/+	ATF7_direct_+/+_(156g)	ATF7_direct_+/+_(179r)	0.3227152048909713	1	0.3748235038100627	270490
chr14:50756227-50756727	PYGL	0.0914591659883696	0.5473552495127507	0.0500606546197921	0.0500606546197921	ATF7	False	ATF7_direct_+/+	ATF7_direct_+/+_(156g)	ATF7_direct_+/+_(179r)	0.8214949565615326	1	0.5594635524827216	49332
chr12:50059523-50060023	COX14	0.0268181627680305	0.4344964987189401	0.0116523978247839	0.0116523978247839	ATF7	False	ATF7_direct_+/+	ATF7_direct_+/+_(156g)	ATF7_direct_+/+_(179r)	0.3699967542210594	1	0.5674559199922411	162991
chr1:27884808-27885308	XKR8	0.019671927570083	0.3281376697175192	0.0064551004716988	0.0064551004716988	ATF7	False	ATF7_direct_+/+	ATF7_direct_+/+_(156g)	ATF7_direct_+/+_(179r)	0.4051981687281831	1	0.3543500648879078	266655
chr15:40334027-40334527	CCDC9B	0.0143104995414289	0.10513879325321	0.0015045886526364	0.0015045886526364	ATF7	False	ATF7_direct_+/+	ATF7_direct_+/+_(156g)	ATF7_direct_+/+_(179r)	0.3210173248316177	1	0.1152056806307524	238748
chr2:27303287-27303787	MPV17	0.0118347211260492	0.4961664214548673	0.0058719912300281	0.0058719912300281	ATF7	False	ATF7_direct_+/+	ATF7_direct_+/+_(156g)	ATF7_direct_+/+_(179r)	0.3018389417815364	1	0.5142596888448435	234452
chr1:234529679-234530179	COA6	0.0720572447392431	0.5891544705164213	0.0424528478712209	0.0424528478712209	ATF7	False	ATF7_direct_+/+	ATF7_direct_+/+_(156g)	ATF7_direct_+/+_(179r)	0.3304910676960526	1	0.4785330662063358	40964
chr13:113666776-113667276	TMCO3	0.062634794151291	0.6975329951109784	0.0436898355625096	0.0436898355625096	ATF7	False	ATF7_direct_+/+	ATF7_direct_+/+_(156g)	ATF7_direct_+/+_(179r)	0.3635918488048328	1	0.5644230412215668	147146
chr14:94026057-94026557	IFI27L2	0.0042694064889286	0.1215154068507613	0.0005187986665134	0.0005187986665134	ATF7	False	ATF7_direct_+/+	ATF7_direct_+/+_(156g)	ATF7_direct_+/+_(179r)	0.3645648295516706	1	0.5426192226079299	279016
chr13:45321036-45321536	TPT1	0.0333049785077907	0.4263118117676003	0.0141983057285372	0.0141983057285372	ATF7	False	ATF7_direct_+/+	ATF7_direct_+/+_(156g)	ATF7_direct_+/+_(179r)	0.2867556299373367	1	0.5367082917398219	133967
chr19:13147741-13148241	STX10	0.0392569632102883	0.5642467213437434	0.0221506127813171	0.0221506127813171	ATF7	False	ATF7_direct_+/+	ATF7_direct_+/+_(156g)	ATF7_direct_+/+_(179r)	0.6370723418473295	1	0.4920489033213191	156768
chrX:48535772-48536272	WAS	0.013665260764366	0.3427412081459668	0.0046836479840084	0.0046836479840084	ATF7	False	ATF7_direct_+/+	ATF7_direct_+/+_(156g)	ATF7_direct_+/+_(179r)	0.7350875077784736	1	0.5224259187228845	187842
chr19:5803960-5804460	C19orf70	0.0117882753030034	0.3206838024905162	0.0037803089489722	0.0037803089489722	ATF7	False	ATF7_direct_+/+	ATF7_direct_+/+_(156g)	ATF7_direct_+/+_(179r)	0.291624644860086	1	0.5427878333617822	251091
chr11:64338832-64339332	PRDX5	0.0539309948892214	0.5449164207389603	0.0293878847019257	0.0293878847019257	ATF7	False	ATF7_direct_+/+	ATF7_direct_+/+_(156g)	ATF7_direct_+/+_(179r)	0.6483559428574033	1	0.5630809943250624	141509
chr19:1042010-1042510	GPX4	0.009954117061382	0.3008137622972365	0.0029943354035814	0.0029943354035814	ATF7	False	ATF7_direct_+/+	ATF7_direct_+/+_(156g)	ATF7_direct_+/+_(179r)	0.5646011759218517	1	0.6035297241911037	113009
chr1:2212348-2212848	FAAP20	0.0087412386214081	0.2248982364881435	0.0019658891506767	0.0019658891506767	ATF7	False	ATF7_direct_+/+	ATF7_direct_+/+_(156g)	ATF7_direct_+/+_(179r)	0.4558988370882361	1	0.532278472481076	47549
chr10:104252334-104252834	CFAP43	0.0383510914926835	0.1076037488264239	0.0041267212161979	0.0041267212161979	ATF7	False	ATF7_direct_+/+	ATF7_direct_+/+_(156g)	ATF7_direct_+/+_(179r)	1.0792157565660876	1	0.066510421112819	127826
chr12:110417781-110418281	RAD9B	0.011871436190347	0.0763514055215369	0.0009064008386922	0.0009064008386922	ATF7	False	ATF7_direct_+/+	ATF7_direct_+/+_(156g)	ATF7_direct_+/+_(179r)	0.5635308636334306	1	0.1444266308802385	251056
chr10:109931064-109931564	XPNPEP1	0.0440351387280792	0.5440263312908931	0.0239562749701224	0.0239562749701224	ATF7	False	ATF7_direct_+/+	ATF7_direct_+/+_(156g)	ATF7_direct_+/+_(179r)	0.6114620132048845	1	0.5464234646150355	177903
chr15:34334022-34334522	NOP10	0.017379049501338	0.3199778493992668	0.0055609108840415	0.0055609108840415	ATF7	False	ATF7_direct_+/+	ATF7_direct_+/+_(156g)	ATF7_direct_+/+_(179r)	0.6123201551187971	1	0.6365476878214978	256130
chr12:75390862-75391362	GLIPR1	0.0550251003315175	0.3474038000818137	0.0191159289550522	0.0191159289550522	ATF7	False	ATF7_direct_+/+	ATF7_direct_+/+_(156g)	ATF7_direct_+/+_(179r)	0.3678779965242566	1	0.4770263659932502	136803
chr21:43331894-43332394	SIK1	0.0407041251422485	0.096790756068083	0.0039397830476081	0.0039397830476081	ATF7	False	ATF7_direct_+/+	ATF7_direct_+/+_(156g)	ATF7_direct_+/+_(179r)	0.3748339770235371	1	0.0582921418382174	84624
chr7:101240832-101241332	FIS1	0.0202815482220016	0.4554829988176164	0.0092379004048214	0.0092379004048214	ATF7	False	ATF7_direct_+/+	ATF7_direct_+/+_(156g)	ATF7_direct_+/+_(179r)	0.4832403516293983	1	0.5614607140989432	257146
chr17:75191448-75191948	ATP5PD	0.0577256747735735	0.7239675800958589	0.0417915170752245	0.0417915170752245	ATF7	False	ATF7_direct_+/+	ATF7_direct_+/+_(156g)	ATF7_direct_+/+_(179r)	0.5676499978018731	1	0.5807719079350891	59713
chr19:8384482-8384982	PRAM1	0.1073309631161529	0.8630096588641445	0.0926276578644311	0.0926276578644311	ATF7	False	ATF7_direct_+/+	ATF7_direct_+/+_(156g)	ATF7_direct_+/+_(179r)	0.2980748902451181	1	0.4991108786024636	43304
chr4:173252366-173252866	SAP30	0.0372128931517311	0.6490397106468826	0.0241526454035329	0.0241526454035329	ATF7	False	ATF7_direct_+/+	ATF7_direct_+/+_(156g)	ATF7_direct_+/+_(179r)	0.5577323601636013	1	0.6018148952981639	205261
chr1:151311465-151311965	SCNM1	0.0504714628079522	0.3910363828486465	0.0197361782535016	0.0197361782535016	ATF7	False	ATF7_direct_+/+	ATF7_direct_+/+_(156g)	ATF7_direct_+/+_(179r)	0.4915222629497324	1	0.5057344664236462	146295
chr1:40860779-40861279	KCNQ4	0.0164343485759558	0.0593039987014595	0.0009746225866078	0.0009746225866078	ATF7	False	ATF7_direct_+/+	ATF7_direct_+/+_(156g)	ATF7_direct_+/+_(179r)	1.3872364657210776	1	0.1094097877889574	126315
chr22:50538176-50538676	LMF2	0.0126611546668128	0.144448204130477	0.0018288810538393	0.0018288810538393	ATF7	False	ATF7_direct_+/+	ATF7_direct_+/+_(156g)	ATF7_direct_+/+_(179r)	0.3069634127000442	1	0.370554639882043	280076
chr12:110546295-110546795	RAD9B	0.023228614950752	0.1327811690372035	0.0030843226482759	0.0030843226482759	ATF7	False	ATF7_direct_+/+	ATF7_direct_+/+_(156g)	ATF7_direct_+/+_(179r)	0.5635308636334306	1	0.1444266308802385	248491
chr1:161506579-161507079	SDHC	0.0288904752213818	0.3456486996972835	0.0099859551939072	0.0099859551939072	ATF7	False	ATF7_direct_+/+	ATF7_direct_+/+_(156g)	ATF7_direct_+/+_(179r)	0.3838839527344482	1	0.5414238605813246	247588
chr5:159412244-159412744	UBLCP1	0.0334736827583269	0.1021244663495606	0.0034184819884486	0.0034184819884486	ATF7	False	ATF7_direct_+/+	ATF7_direct_+/+_(156g)	ATF7_direct_+/+_(179r)	0.9420002410606126	1	0.42896931357977	100606
chr7:101352427-101352927	ZNHIT1	0.0202413371353406	0.4722928170124579	0.0095598381357489	0.0095598381357489	ATF7	False	ATF7_direct_+/+	ATF7_direct_+/+_(156g)	ATF7_direct_+/+_(179r)	0.6310777476380839	1	0.6077419059988524	122401
chr19:1087416-1087916	GPX4	0.0592180141714299	0.6653654591587362	0.039401621189642	0.039401621189642	ATF7	False	ATF7_direct_+/+	ATF7_direct_+/+_(156g)	ATF7_direct_+/+_(179r)	0.5646011759218517	1	0.6035297241911037	112861
chr5:176547707-176548207	CLTB	0.0793772427271094	0.4781490519759345	0.037954153358431	0.037954153358431	ATF7	False	ATF7_direct_+/+	ATF7_direct_+/+_(156g)	ATF7_direct_+/+_(179r)	0.4227110554675194	1	0.5119423446952245	95193
chr14:94029192-94029692	IFI27L2	0.0784646084950137	0.6101258254220967	0.0478732840244419	0.0478732840244419	ATF7	False	ATF7_direct_+/+	ATF7_direct_+/+_(156g)	ATF7_direct_+/+_(179r)	0.3645648295516706	1	0.5426192226079299	21136
chr22:42751922-42752422	CYB5R3	0.0651760632749995	0.6342160768908359	0.0413357071574591	0.0413357071574591	ATF7	False	ATF7_direct_+/+	ATF7_direct_+/+_(156g)	ATF7_direct_+/+_(179r)	0.4737861377174832	1	0.5555349703776479	132242
chr12:7374442-7374942	CD163L1	0.0790982634257309	0.4809488905162082	0.038042222036364	0.038042222036364	ATF7	False	ATF7_direct_+/+	ATF7_direct_+/+_(156g)	ATF7_direct_+/+_(179r)	0.5079902405806485	1	0.4277372977465675	60704
chr13:110870184-110870684	ANKRD10	0.0327419929177478	0.5782249703244764	0.0189322378832289	0.0189322378832289	ATF7	False	ATF7_direct_+/+	ATF7_direct_+/+_(156g)	ATF7_direct_+/+_(179r)	0.6105012992854615	1	0.5546794828609949	134975
chr6:10853920-10854420	TMEM14C	0.0716895421558392	0.5617294932584326	0.0402701301871285	0.0402701301871285	ATF7	False	ATF7_direct_+/+	ATF7_direct_+/+_(156g)	ATF7_direct_+/+_(179r)	0.492123878571272	1	0.5776222937649022	82323
chr14:22824793-22825293	MRPL52	0.0079261664945661	0.3737880952360289	0.0029627066765275	0.0029627066765275	ATF7	False	ATF7_direct_+/+	ATF7_direct_+/+_(156g)	ATF7_direct_+/+_(179r)	0.3893308332774424	1	0.5527776640209433	266551
chr2:85728826-85729326	VAMP8	0.0357148155085182	0.6095996514221168	0.0217717390845979	0.0217717390845979	ATF7	False	ATF7_direct_+/+	ATF7_direct_+/+_(156g)	ATF7_direct_+/+_(179r)	0.6822416405949485	1	0.6053059652219561	181793
chr19:5718514-5719014	C19orf70	0.0185502026773911	0.5664260696098155	0.0105073183930201	0.0105073183930201	ATF7	False	ATF7_direct_+/+	ATF7_direct_+/+_(156g)	ATF7_direct_+/+_(179r)	0.291624644860086	1	0.5427878333617822	165083
chr11:118319297-118319797	ATP5MG	0.0074049638767567	0.3806578131642693	0.0028187573558866	0.0028187573558866	ATF7	False	ATF7_direct_+/+	ATF7_direct_+/+_(156g)	ATF7_direct_+/+_(179r)	0.8124073612118355	1	0.6215746169433596	197973
chr5:116032004-116032504	AP3S1	0.0801244035468248	0.588630914253287	0.0471637009137668	0.0471637009137668	ATF7	False	ATF7_direct_+/+	ATF7_direct_+/+_(156g)	ATF7_direct_+/+_(179r)	0.3453420643409883	1	0.5873289297162683	49817
chr1:171794005-171794505	VAMP4	0.01620823947152	0.1407830222717893	0.0022818449385055	0.0022818449385055	ATF7	False	ATF7_direct_+/+	ATF7_direct_+/+_(156g)	ATF7_direct_+/+_(179r)	0.4831942921760834	1	0.2859525538728713	256605
chr3:42773004-42773504	HIGD1A	0.0179588938714482	0.4029353163666847	0.0072362725836877	0.0072362725836877	ATF7	False	ATF7_direct_+/+	ATF7_direct_+/+_(156g)	ATF7_direct_+/+_(179r)	0.3535851963379097	1	0.5298078595761003	266561
chr17:75191448-75191948	NT5C	0.041004847824365	0.5037504858195011	0.0206562120124785	0.0206562120124785	ATF7	False	ATF7_direct_+/+	ATF7_direct_+/+_(156g)	ATF7_direct_+/+_(179r)	0.4583849724629592	1	0.4886798336780587	80681
chr6:26031776-26032276	HIST1H4A	0.0135896183349472	0.0879546891649147	0.0011952706565201	0.0011952706565201	ATF7	False	ATF7_direct_+/+	ATF7_direct_+/+_(156g)	ATF7_direct_+/+_(179r)	0.7913228978899406	1	0.2093659660292207	142673
chr10:133259157-133259657	FUOM	0.0231477485065204	0.4042872365626653	0.0093583392763487	0.0093583392763487	ATF7	False	ATF7_direct_+/+	ATF7_direct_+/+_(156g)	ATF7_direct_+/+_(179r)	0.642415524357229	1	0.504743753686699	38660
chr4:13414997-13415497	RAB28	0.0876254189608945	0.3961664327103971	0.0347142496444915	0.0347142496444915	ATF7	False	ATF7_direct_+/+	ATF7_direct_+/+_(156g)	ATF7_direct_+/+_(179r)	0.441738702135352	1	0.4381903936040934	13966
chr19:19298903-19299403	RFXANK	0.0647539860952319	0.6380036040777863	0.0413132765071608	0.0413132765071608	ATF7	False	ATF7_direct_+/+	ATF7_direct_+/+_(156g)	ATF7_direct_+/+_(179r)	0.4342694763416525	1	0.5494665709449713	133247
chr7:75624020-75624520	HIP1	0.0170644134902634	0.2742370996703668	0.0046796952631457	0.0046796952631457	ATF7	False	ATF7_direct_+/+	ATF7_direct_+/+_(156g)	ATF7_direct_+/+_(179r)	0.3087171992162456	1	0.3719115075095916	192396
chr2:189782380-189782880	ORMDL1	0.0489137039768988	0.2323352093611593	0.0113643756541025	0.0113643756541025	ATF7	False	ATF7_direct_+/+	ATF7_direct_+/+_(156g)	ATF7_direct_+/+_(179r)	0.3423979641022355	1	0.4934604525658619	94806
chr17:4766769-4767269	PSMB6	0.0485106354930113	0.397747308525684	0.0192949747022157	0.0192949747022157	ATF7	False	ATF7_direct_+/+	ATF7_direct_+/+_(156g)	ATF7_direct_+/+_(179r)	0.5945480924144215	1	0.61545486669418	155073
chr11:111988669-111989169	FDXACB1	0.0168332935503043	0.0758329885862779	0.0012765189576696	0.0012765189576696	ATF7	False	ATF7_direct_+/+	ATF7_direct_+/+_(156g)	ATF7_direct_+/+_(179r)	0.3297117303658191	1	0.199049886493071	257940
chr1:26542824-26543324	DHDDS	0.0132283869010653	0.1110322835174054	0.001468778004877	0.001468778004877	ATF7	False	ATF7_direct_+/+	ATF7_direct_+/+_(156g)	ATF7_direct_+/+_(179r)	0.4657856400711975	1	0.3116220466853767	267719
chr7:64903654-64904154	ERV3-1	0.019484753993948	0.3260591415397474	0.0063531821603798	0.0063531821603798	ATF7	False	ATF7_direct_+/+	ATF7_direct_+/+_(156g)	ATF7_direct_+/+_(179r)	0.4260648229339079	1	0.3708561342787723	256301
chr19:57363264-57363764	TRAPPC2B	0.0099759107861329	0.0521050160097372	0.0005197949912231	0.0005197949912231	ATF7	False	ATF7_direct_+/+	ATF7_direct_+/+_(156g)	ATF7_direct_+/+_(179r)	0.2871283697192791	1	0.3357051675015157	108746
chr22:38143316-38143816	POLR2F	0.0064029836156056	0.2711466980507123	0.0017361478650442	0.0017361478650442	BCLAF1	False	BCLAF1_direct_+/+	BCLAF1_direct_+/+_(962g)	BCLAF1_direct_+/+_(1690r)	1.0943438355929749	1	0.6133716332119535	202702
chr17:83024263-83024763	TBCD	0.0172014776995296	0.1701656325023051	0.0029271003327147	0.0029271003327147	BCLAF1	False	BCLAF1_direct_+/+	BCLAF1_direct_+/+_(962g)	BCLAF1_direct_+/+_(1690r)	1.256147322719856	1	0.2863676425029901	156680
chrX:154121765-154122265	MECP2	0.0172269295861155	0.2210892336011013	0.0038086886594944	0.0038086886594944	BCLAF1	False	BCLAF1_direct_+/+	BCLAF1_direct_+/+_(962g)	BCLAF1_direct_+/+_(1690r)	0.7864791483256114	1	0.4199173069601034	213291
chr12:55708629-55709129	AC009779.3	0.0064120696527866	0.0885209117443095	0.0005676022518326	0.0005676022518326	BCLAF1	False	BCLAF1_direct_+/+	BCLAF1_direct_+/+_(962g)	BCLAF1_direct_+/+_(1690r)	1.8249758480337528	1	0.097026020818852	234667
chr1:227766114-227766614	SNAP47	0.0225640727613835	0.0561786112317838	0.0012676182714674	0.0012676182714674	BCLAF1	False	BCLAF1_direct_+/+	BCLAF1_direct_+/+_(962g)	BCLAF1_direct_+/+_(1690r)	0.9160905085412522	1	0.2838105553437437	221086
chr2:62300809-62301309	B3GNT2	0.0649634760547809	0.412409577114764	0.0267915596876573	0.0267915596876573	BCLAF1	False	BCLAF1_direct_+/+	BCLAF1_direct_+/+_(962g)	BCLAF1_direct_+/+_(1690r)	1.73569603965483	1	0.4475556762902965	53207
chr17:50977037-50977537	SPAG9	0.0004731672188559	0.410875798589183	0.0001944129589136	0.0001944129589136	BCLAF1	False	BCLAF1_direct_+/+	BCLAF1_direct_+/+_(962g)	BCLAF1_direct_+/+_(1690r)	6.276182357363208	1	0.6469877416360719	94388
chr11:95075001-95075501	CWC15	0.0362107509468998	0.52183923785666	0.0188961906763475	0.0188961906763475	BCLAF1	False	BCLAF1_direct_+/+	BCLAF1_direct_+/+_(962g)	BCLAF1_direct_+/+_(1690r)	0.7484523677079863	1	0.6225129349669768	181606
chr9:136655855-136656355	EGFL7	0.0120268319956026	0.7853453182832454	0.0094452162015256	0.0094452162015256	BCLAF1	False	BCLAF1_direct_+/+	BCLAF1_direct_+/+_(962g)	BCLAF1_direct_+/+_(1690r)	0.632438341714312	1	0.6793280640106225	158386
chr17:39674810-39675310	CDK12	0.0197398472249204	0.55205290218972	0.010897439949299	0.010897439949299	BCLAF1	False	BCLAF1_direct_+/+	BCLAF1_direct_+/+_(962g)	BCLAF1_direct_+/+_(1690r)	1.2540969883652555	1	0.6530083891436829	123824
chr9:121249612-121250112	RAB14	0.0040750649179448	0.3885742890256599	0.0015834654532238	0.0015834654532238	BCLAF1	False	BCLAF1_direct_+/+	BCLAF1_direct_+/+_(962g)	BCLAF1_direct_+/+_(1690r)	4.128124252646117	1	0.664747487993014	143424
chr7:56005654-56006154	SUMF2	0.0145149772462618	0.2429585768423574	0.0035265382146509	0.0035265382146509	BCLAF1	False	BCLAF1_direct_+/+	BCLAF1_direct_+/+_(962g)	BCLAF1_direct_+/+_(1690r)	0.6239348365801298	1	0.6127542421328368	253642
chrX:1521431-1521931	SLC25A6	0.0054332273095388	0.2550173100394339	0.0013855670133113	0.0013855670133113	BCLAF1	False	BCLAF1_direct_+/+	BCLAF1_direct_+/+_(962g)	BCLAF1_direct_+/+_(1690r)	1.3678070166646847	1	0.6652639085937632	83321
chr17:49404297-49404797	PHB	0.0906879701007324	0.5591760555286576	0.0507105414048283	0.0507105414048283	BCLAF1	False	BCLAF1_direct_+/+	BCLAF1_direct_+/+_(962g)	BCLAF1_direct_+/+_(1690r)	0.6139428745654956	1	0.5824983121208478	45481
chr18:76874758-76875258	ZNF236	0.0198269401897756	0.0925824416183097	0.0018356265325896	0.0018356265325896	BCLAF1	False	BCLAF1_direct_+/+	BCLAF1_direct_+/+_(962g)	BCLAF1_direct_+/+_(1690r)	0.6850056566201952	1	0.3462590939904424	197011
chr12:132066186-132066686	EP400	0.0009614655861112	0.2612832178719947	0.0002512148222123	0.0002512148222123	BCLAF1	False	BCLAF1_direct_+/+	BCLAF1_direct_+/+_(962g)	BCLAF1_direct_+/+_(1690r)	1.4583468084337186	1	0.5149942516051266	202710
chr17:49851510-49852010	KAT7	0.0022076589762326	0.1148646585724131	0.0002535819945492	0.0002535819945492	BCLAF1	False	BCLAF1_direct_+/+	BCLAF1_direct_+/+_(962g)	BCLAF1_direct_+/+_(1690r)	1.8785880745835613	1	0.6562944350077784	259981
chr9:133334090-133334590	SURF4	0.0531674258413091	0.3834152958841394	0.0203852043103435	0.0203852043103435	BCLAF1	False	BCLAF1_direct_+/+	BCLAF1_direct_+/+_(962g)	BCLAF1_direct_+/+_(1690r)	0.6302290397799404	1	0.4487506071403472	149692
chrX:54415761-54416261	TSR2	0.0659027542482709	0.3387765996648968	0.0223263109927805	0.0223263109927805	BCLAF1	False	BCLAF1_direct_+/+	BCLAF1_direct_+/+_(962g)	BCLAF1_direct_+/+_(1690r)	0.7361816765373197	1	0.5122009694559139	105021
chr8:143537701-143538201	GSDMD	0.0179998730933083	0.7802514593421132	0.0140444272490266	0.0140444272490266	BCLAF1	False	BCLAF1_direct_+/+	BCLAF1_direct_+/+_(962g)	BCLAF1_direct_+/+_(1690r)	0.95486872089561	1	0.6500405822640359	240127
chr11:914986-915486	PNPLA2	0.0471822562536582	0.4689605858228194	0.0221266185331579	0.0221266185331579	BCLAF1	False	BCLAF1_direct_+/+	BCLAF1_direct_+/+_(962g)	BCLAF1_direct_+/+_(1690r)	0.784168012140229	1	0.4668300241400869	136911
chr3:50242782-50243282	GNAI2	0.0067449002491452	0.4670585728691341	0.0031502634845104	0.0031502634845104	BCLAF1	False	BCLAF1_direct_+/+	BCLAF1_direct_+/+_(962g)	BCLAF1_direct_+/+_(1690r)	1.2158509831039772	1	0.5925804851995587	253569
chr15:45649989-45650489	BLOC1S6	0.0500551350434419	0.3543102576869422	0.0177350477957966	0.0177350477957966	BCLAF1	False	BCLAF1_direct_+/+	BCLAF1_direct_+/+_(962g)	BCLAF1_direct_+/+_(1690r)	2.1254682186530824	1	0.5854151020372773	124949
chr15:56815267-56815767	TCF12	0.0277249824287472	0.3896613916933999	0.0108033552378607	0.0108033552378607	BCLAF1	False	BCLAF1_direct_+/+	BCLAF1_direct_+/+_(962g)	BCLAF1_direct_+/+_(1690r)	2.615714051192344	1	0.5467773795513983	136616
chr19:40162808-40163308	AKT2	0.0125792507689575	0.1555023545317447	0.0019561031128181	0.0019561031128181	BCLAF1	False	BCLAF1_direct_+/+	BCLAF1_direct_+/+_(962g)	BCLAF1_direct_+/+_(1690r)	1.4541785058964252	1	0.3722236212355307	214148
chr1:22075680-22076180	CDC42	0.0284311953691071	0.5891076017309999	0.0167490333182401	0.0167490333182401	BCLAF1	False	BCLAF1_direct_+/+	BCLAF1_direct_+/+_(962g)	BCLAF1_direct_+/+_(1690r)	3.211055839077558	1	0.6855793761780806	114029
chr3:10292957-10293457	SEC13	0.0122556888629528	0.4449156410912178	0.0054527476674751	0.0054527476674751	BCLAF1	False	BCLAF1_direct_+/+	BCLAF1_direct_+/+_(962g)	BCLAF1_direct_+/+_(1690r)	3.464798063195489	1	0.5659052134486667	130436
chr1:36320131-36320631	CSF3R	0.0429190421110422	0.6034255335967407	0.0258984458873166	0.0258984458873166	BCLAF1	False	BCLAF1_direct_+/+	BCLAF1_direct_+/+_(962g)	BCLAF1_direct_+/+_(1690r)	2.407520068992723	1	0.6658497613284449	119805
chr16:30728979-30729479	FBRS	0.0387276972976809	0.5462535841431865	0.0211551434544706	0.0211551434544706	BCLAF1	False	BCLAF1_direct_+/+	BCLAF1_direct_+/+_(962g)	BCLAF1_direct_+/+_(1690r)	6.2129664769119	1	0.633488516737557	46715
chr7:5149366-5149866	WIPI2	0.0308084337730778	0.4094121878667158	0.0126133482757826	0.0126133482757826	BCLAF1	False	BCLAF1_direct_+/+	BCLAF1_direct_+/+_(962g)	BCLAF1_direct_+/+_(1690r)	2.1996028142895447	1	0.6408914563982553	34834
chr12:131947334-131947834	EP400	0.0058272330420471	0.3072500617516162	0.00179041771201	0.00179041771201	BCLAF1	False	BCLAF1_direct_+/+	BCLAF1_direct_+/+_(962g)	BCLAF1_direct_+/+_(1690r)	1.4583468084337186	1	0.5149942516051266	161801
chr19:12785747-12786247	TRIR	0.0118723942192015	0.3328676820502093	0.0039519363441319	0.0039519363441319	BCLAF1	False	BCLAF1_direct_+/+	BCLAF1_direct_+/+_(962g)	BCLAF1_direct_+/+_(1690r)	1.5222916901351131	1	0.67401794945475	150932
chr11:4455397-4455897	TRIM21	0.1524071631124212	0.1482905044340938	0.0226005350973101	0.0226005350973101	BCLAF1	False	BCLAF1_direct_+/+	BCLAF1_direct_+/+_(962g)	BCLAF1_direct_+/+_(1690r)	1.187605556230403	1	0.2858688004548593	3548
chr12:124852350-124852850	UBC	0.0273052662815253	0.557152438405315	0.0152131956900582	0.0152131956900582	BCLAF1	False	BCLAF1_direct_+/+	BCLAF1_direct_+/+_(962g)	BCLAF1_direct_+/+_(1690r)	0.9909093213178076	1	0.4432818174425807	194909
chr12:118104280-118104780	VSIG10	0.166427511342433	0.5584683775531666	0.0929445022396198	0.0929445022396198	BCLAF1	False	BCLAF1_direct_+/+	BCLAF1_direct_+/+_(962g)	BCLAF1_direct_+/+_(1690r)	0.7506800973897497	1	0.4983492098972183	4538
chr14:60151745-60152245	PPM1A	0.032765700429822	0.21686553812564	0.0071057512557768	0.0071057512557768	BCLAF1	False	BCLAF1_direct_+/+	BCLAF1_direct_+/+_(962g)	BCLAF1_direct_+/+_(1690r)	1.628850179587677	1	0.5156271916218362	177968
chr10:123135589-123136089	IKZF5	0.0136802433614281	0.0901406201151441	0.0012331456199252	0.0012331456199252	BCLAF1	False	BCLAF1_direct_+/+	BCLAF1_direct_+/+_(962g)	BCLAF1_direct_+/+_(1690r)	2.275624048226406	1	0.5325417500202724	173296
chr6:31679069-31679569	PRRC2A	0.0208349741168313	0.3056163975687604	0.0063675097330243	0.0063675097330243	BCLAF1	False	BCLAF1_direct_+/+	BCLAF1_direct_+/+_(962g)	BCLAF1_direct_+/+_(1690r)	0.8332891550740308	1	0.5077557130779752	151523
chr3:50221050-50221550	RBM5	0.0445771755484167	0.5384399322593987	0.0240021313826048	0.0240021313826048	BCLAF1	False	BCLAF1_direct_+/+	BCLAF1_direct_+/+_(962g)	BCLAF1_direct_+/+_(1690r)	4.262783621219194	1	0.6556042730228235	63958
chr11:113948038-113948538	USP28	0.0322076798708024	0.097904855502774	0.0031532882438305	0.0031532882438305	BCLAF1	False	BCLAF1_direct_+/+	BCLAF1_direct_+/+_(962g)	BCLAF1_direct_+/+_(1690r)	1.316309901512524	1	0.3036521891931752	61976
chr12:54473311-54473811	GTSF1	0.0189707479078709	0.422450743290181	0.0080142065544507	0.0080142065544507	BCLAF1	False	BCLAF1_direct_+/+	BCLAF1_direct_+/+_(962g)	BCLAF1_direct_+/+_(1690r)	0.776760843902991	1	0.5907718481625448	39783
chr2:86036413-86036913	IMMT	0.0157780878965338	0.2712567304418686	0.0042799125354381	0.0042799125354381	BCLAF1	False	BCLAF1_direct_+/+	BCLAF1_direct_+/+_(962g)	BCLAF1_direct_+/+_(1690r)	2.128808796502488	1	0.6100028073154581	116259
chrX:20217215-20217715	EIF1AX	0.0161956629988163	0.3656830073848395	0.0059224787519985	0.0059224787519985	BCLAF1	False	BCLAF1_direct_+/+	BCLAF1_direct_+/+_(962g)	BCLAF1_direct_+/+_(1690r)	1.502272525805417	1	0.7405922170424483	152277
chr19:8487525-8488025	HNRNPM	0.0070864441952139	0.451287708510955	0.0031980251623488	0.0031980251623488	BCLAF1	False	BCLAF1_direct_+/+	BCLAF1_direct_+/+_(962g)	BCLAF1_direct_+/+_(1690r)	8.562437732568942	1	0.8132761640775682	49189
chr16:3158003-3158503	THOC6	0.0033342905193612	0.1058333188829855	0.000352879031784	0.000352879031784	BCLAF1	False	BCLAF1_direct_+/+	BCLAF1_direct_+/+_(962g)	BCLAF1_direct_+/+_(1690r)	0.7514509078407091	1	0.6190773520956275	258957
chrX:21839295-21839795	SMS	0.0185370921531337	0.0987088652113008	0.0018297753307531	0.0018297753307531	BCLAF1	False	BCLAF1_direct_+/+	BCLAF1_direct_+/+_(962g)	BCLAF1_direct_+/+_(1690r)	0.6572526725110412	1	0.6888286781530314	192697
chr14:105449632-105450132	BRF1	0.0443224260070488	0.2228078819143744	0.0098753858599371	0.0098753858599371	BCLAF1	False	BCLAF1_direct_+/+	BCLAF1_direct_+/+_(962g)	BCLAF1_direct_+/+_(1690r)	0.9855789575503244	1	0.3061773520547711	31429
chr5:481370-481870	EXOC3	0.0021659473288832	0.1469270500160968	0.000318236251523	0.000318236251523	BCLAF1	False	BCLAF1_direct_+/+	BCLAF1_direct_+/+_(962g)	BCLAF1_direct_+/+_(1690r)	0.9095777429365078	1	0.4218477797500868	268658
chr12:48979952-48980452	FKBP11	0.0041464073332247	0.2490862768940338	0.001032813165119	0.001032813165119	BCLAF1	False	BCLAF1_direct_+/+	BCLAF1_direct_+/+_(962g)	BCLAF1_direct_+/+_(1690r)	0.9753085229017078	1	0.4643945746911513	225053
chr2:233084329-233084829	ATG16L1	0.0050928558969135	0.1075376476494674	0.0005476737429717	0.0005476737429717	BCLAF1	False	BCLAF1_direct_+/+	BCLAF1_direct_+/+_(962g)	BCLAF1_direct_+/+_(1690r)	1.7320296041768328	1	0.2818721314103178	196496
chr1:32154396-32154896	KPNA6	0.0051905862027624	0.1568198826124861	0.0008139871190071	0.0008139871190071	BCLAF1	False	BCLAF1_direct_+/+	BCLAF1_direct_+/+_(962g)	BCLAF1_direct_+/+_(1690r)	3.0089533024045645	1	0.6564751173944351	171170
chr2:218257513-218258013	ARPC2	0.0037760321354974	0.2340632385692816	0.0008838303105762	0.0008838303105762	BCLAF1	False	BCLAF1_direct_+/+	BCLAF1_direct_+/+_(962g)	BCLAF1_direct_+/+_(1690r)	4.2571870019902605	1	0.7109148347883565	113463
chr17:43530090-43530590	DHX8	0.0172799950943972	0.2079352738571345	0.0035931205122034	0.0035931205122034	BCLAF1	False	BCLAF1_direct_+/+	BCLAF1_direct_+/+_(962g)	BCLAF1_direct_+/+_(1690r)	0.936211570345231	1	0.3400480113517643	242422
chr1:70083457-70083957	SRSF11	0.1229311142856789	0.5518913711108842	0.0678446212153121	0.0678446212153121	BCLAF1	False	BCLAF1_direct_+/+	BCLAF1_direct_+/+_(962g)	BCLAF1_direct_+/+_(1690r)	6.83598191806873	1	0.7599903835755818	2176
chr6:33279977-33280477	CUTA	0.0922360404316007	0.6926483447984949	0.0638871407357153	0.0638871407357153	BCLAF1	False	BCLAF1_direct_+/+	BCLAF1_direct_+/+_(962g)	BCLAF1_direct_+/+_(1690r)	1.0704027976722037	1	0.6418087383632409	45468
chr17:50604459-50604959	LUC7L3	0.0417481833424734	0.6735406183396998	0.0281190972230487	0.0281190972230487	BCLAF1	False	BCLAF1_direct_+/+	BCLAF1_direct_+/+_(962g)	BCLAF1_direct_+/+_(1690r)	1.692612865944518	1	0.6608135161416523	80393
chr16:87780602-87781102	KLHDC4	0.0027107277522534	0.2182085966373392	0.0005915040986851	0.0005915040986851	BCLAF1	False	BCLAF1_direct_+/+	BCLAF1_direct_+/+_(962g)	BCLAF1_direct_+/+_(1690r)	1.1391839453497423	1	0.348580912242882	243170
chr22:39299905-39300405	RPL3	0.0013840685936889	0.0800314261688079	0.0001107689834683	0.0001107689834683	BCLAF1	False	BCLAF1_direct_+/+	BCLAF1_direct_+/+_(962g)	BCLAF1_direct_+/+_(1690r)	0.7933476796777491	1	0.6053651787271999	255853
chr10:63263609-63264109	JMJD1C	0.0011497971937622	0.1711456094660758	0.0001967827414888	0.0001967827414888	BCLAF1	False	BCLAF1_direct_+/+	BCLAF1_direct_+/+_(962g)	BCLAF1_direct_+/+_(1690r)	2.4549416850198886	1	0.6122473902095416	147260
chr8:123178792-123179292	DERL1	0.0607824522626374	0.294714822536179	0.0179134896318969	0.0179134896318969	BCLAF1	False	BCLAF1_direct_+/+	BCLAF1_direct_+/+_(962g)	BCLAF1_direct_+/+_(1690r)	1.1037899628521617	1	0.5477303000901657	125167
chr8:52799489-52799989	RB1CC1	0.0920769643833026	0.559060176744269	0.0514765639822049	0.0514765639822049	BCLAF1	False	BCLAF1_direct_+/+	BCLAF1_direct_+/+_(962g)	BCLAF1_direct_+/+_(1690r)	0.948146448969755	1	0.5913001363369124	38313
chr22:20091514-20092014	DGCR8	0.0010776156444812	0.1461216490557793	0.0001574629750199	0.0001574629750199	BCLAF1	False	BCLAF1_direct_+/+	BCLAF1_direct_+/+_(962g)	BCLAF1_direct_+/+_(1690r)	1.4757654074981228	1	0.3569124684529021	277807
chr12:53034424-53034924	EIF4B	0.0659431148800558	0.5782769886038771	0.0381333858919982	0.0381333858919982	BCLAF1	False	BCLAF1_direct_+/+	BCLAF1_direct_+/+_(962g)	BCLAF1_direct_+/+_(1690r)	2.6702039703637515	1	0.7115388144883475	44770
chr17:38730633-38731133	CWC25	0.0052620715540449	0.2845751585458378	0.0014974548467718	0.0014974548467718	BCLAF1	False	BCLAF1_direct_+/+	BCLAF1_direct_+/+_(962g)	BCLAF1_direct_+/+_(1690r)	6.667167521952495	1	0.7073490924728703	69138
chr9:131515917-131516417	PRRC2B	0.0024582621155545	0.2097982977855517	0.000515739207354	0.000515739207354	BCLAF1	False	BCLAF1_direct_+/+	BCLAF1_direct_+/+_(962g)	BCLAF1_direct_+/+_(1690r)	0.9876137410466856	1	0.5772363989228292	20542
chr12:26328068-26328568	SSPN	0.0163381964658629	0.1108771591594463	0.0018115328099237	0.0018115328099237	BCLAF1	False	BCLAF1_direct_+/+	BCLAF1_direct_+/+_(962g)	BCLAF1_direct_+/+_(1690r)	0.7673202409093091	1	0.1806895545318871	172438
chr14:67414004-67414504	MPP5	0.040164002089952	0.3829387838209163	0.0153803541137069	0.0153803541137069	BCLAF1	False	BCLAF1_direct_+/+	BCLAF1_direct_+/+_(962g)	BCLAF1_direct_+/+_(1690r)	1.1065242252330385	1	0.422906975461688	125758
chr17:67246732-67247232	PSMD12	0.0150649596118643	0.0745434233356382	0.0011229936618814	0.0011229936618814	BCLAF1	False	BCLAF1_direct_+/+	BCLAF1_direct_+/+_(962g)	BCLAF1_direct_+/+_(1690r)	4.525078766730752	1	0.6657147275738903	129099
chr3:49294275-49294775	C3orf62	0.0092591846932539	0.1571555605887235	0.0014551323610628	0.0014551323610628	BCLAF1	False	BCLAF1_direct_+/+	BCLAF1_direct_+/+_(962g)	BCLAF1_direct_+/+_(1690r)	0.9603743659922	1	0.329669765741757	112482
chr16:2041175-2041675	RPS2	0.0616432125470453	0.7253838092447114	0.0447149883314571	0.0447149883314571	BCLAF1	False	BCLAF1_direct_+/+	BCLAF1_direct_+/+_(962g)	BCLAF1_direct_+/+_(1690r)	2.3757342930049923	1	0.7531610399778662	68448
chr21:42975370-42975870	U2AF1	0.0135836107927879	0.0674177500293476	0.0009157764769241	0.0009157764769241	BCLAF1	False	BCLAF1_direct_+/+	BCLAF1_direct_+/+_(962g)	BCLAF1_direct_+/+_(1690r)	3.4427283289781965	1	0.3955434875874238	165530
chr19:19400151-19400651	YJEFN3	0.0010564439580514	0.0626489524626741	6.61851073074472e-05	6.61851073074472e-05	BCLAF1	False	BCLAF1_direct_+/+	BCLAF1_direct_+/+_(962g)	BCLAF1_direct_+/+_(1690r)	1.364141965467449	1	0.2775539498257074	216301
chr19:2360108-2360608	SF3A2	0.0019245916896062	0.1886434304187384	0.0003630615784827	0.0003630615784827	BCLAF1	False	BCLAF1_direct_+/+	BCLAF1_direct_+/+_(962g)	BCLAF1_direct_+/+_(1690r)	1.0667895706015336	1	0.3760929087527556	245956
chr19:49409501-49410001	RPL13A	0.0015253363507415	0.0670841821750293	0.0001023259416313	0.0001023259416313	BCLAF1	False	BCLAF1_direct_+/+	BCLAF1_direct_+/+_(962g)	BCLAF1_direct_+/+_(1690r)	1.0292364295765486	1	0.5781066154964121	155905
chr11:67418918-67419418	GRK2	0.0078977113047291	0.1184065004278696	0.0009351403569826	0.0009351403569826	BCLAF1	False	BCLAF1_direct_+/+	BCLAF1_direct_+/+_(962g)	BCLAF1_direct_+/+_(1690r)	3.463995439866226	1	0.6931770989865033	124192
chr7:102264271-102264771	CUX1	0.0001179356024619	0.22594110482514	2.6646500318460884e-05	2.6646500318460884e-05	BCLAF1	False	BCLAF1_direct_+/+	BCLAF1_direct_+/+_(962g)	BCLAF1_direct_+/+_(1690r)	1.544999774914802	1	0.609654253971869	268052
chr7:157276588-157277088	DNAJB6	0.012017895941535	0.6943346011339661	0.0083444409850352	0.0083444409850352	BCLAF1	False	BCLAF1_direct_+/+	BCLAF1_direct_+/+_(962g)	BCLAF1_direct_+/+_(1690r)	1.9953501128075657	1	0.693292180782416	119730
chr7:98760055-98760555	TRRAP	0.0644173257281262	0.4482895755779567	0.0288776156105287	0.0288776156105287	BCLAF1	False	BCLAF1_direct_+/+	BCLAF1_direct_+/+_(962g)	BCLAF1_direct_+/+_(1690r)	1.0113496389322427	1	0.4833313445895032	81596
chr19:46778352-46778852	SLC1A5	0.0077573219218012	0.2174944983675418	0.0016871748400576	0.0016871748400576	BCLAF1	False	BCLAF1_direct_+/+	BCLAF1_direct_+/+_(962g)	BCLAF1_direct_+/+_(1690r)	0.7553306884556176	1	0.4355930951921252	220746
chr6:33432027-33432527	CUTA	0.0164021963192283	0.3985691845422372	0.0065374100116565	0.0065374100116565	BCLAF1	False	BCLAF1_direct_+/+	BCLAF1_direct_+/+_(962g)	BCLAF1_direct_+/+_(1690r)	1.0704027976722037	1	0.6418087383632409	166017
chr17:81683065-81683565	NPLOC4	0.0020849652444762	0.0734871016200342	0.000153218052795	0.000153218052795	BCLAF1	False	BCLAF1_direct_+/+	BCLAF1_direct_+/+_(962g)	BCLAF1_direct_+/+_(1690r)	0.6345561448886686	1	0.4095180074338252	267548
chr16:30728979-30729479	BCL7C	0.0226737772720739	0.4221062486457452	0.0095707430669443	0.0095707430669443	BCLAF1	False	BCLAF1_direct_+/+	BCLAF1_direct_+/+_(962g)	BCLAF1_direct_+/+_(1690r)	1.907304707903816	1	0.6172324371315497	158732
chr19:952893-953393	CNN2	0.0006440424570332	0.050589597542118	3.258184870134942e-05	3.258184870134942e-05	BCLAF1	False	BCLAF1_direct_+/+	BCLAF1_direct_+/+_(962g)	BCLAF1_direct_+/+_(1690r)	1.4957180196432691	1	0.4896091899640244	273336
chr15:57337865-57338365	TCF12	0.0152820467782255	0.2962062539978869	0.0045266378295986	0.0045266378295986	BCLAF1	False	BCLAF1_direct_+/+	BCLAF1_direct_+/+_(962g)	BCLAF1_direct_+/+_(1690r)	2.615714051192344	1	0.5467773795513983	130975
chr3:14761222-14761722	CCDC174	0.0257770077037432	0.2233999590936758	0.0057585824665736	0.0057585824665736	BCLAF1	False	BCLAF1_direct_+/+	BCLAF1_direct_+/+_(962g)	BCLAF1_direct_+/+_(1690r)	0.7807819276979923	1	0.3498522837665399	82695
chr17:78993226-78993726	LGALS3BP	0.0056051709772158	0.6489004872819893	0.0036371981784142	0.0036371981784142	BCLAF1	False	BCLAF1_direct_+/+	BCLAF1_direct_+/+_(962g)	BCLAF1_direct_+/+_(1690r)	2.512556407380648	1	0.6409595495497696	116067
chr2:43877840-43878340	LRPPRC	0.0554249028972502	0.5766254665852163	0.0319594104935672	0.0319594104935672	BCLAF1	False	BCLAF1_direct_+/+	BCLAF1_direct_+/+_(962g)	BCLAF1_direct_+/+_(1690r)	0.8257301351445284	1	0.641024346902573	100884
chr3:14553835-14554335	CCDC174	0.0147704568564317	0.2188474175402897	0.0032324763389203	0.0032324763389203	BCLAF1	False	BCLAF1_direct_+/+	BCLAF1_direct_+/+_(962g)	BCLAF1_direct_+/+_(1690r)	0.7807819276979923	1	0.3498522837665399	208346
chr16:30724761-30725261	BCL7C	0.0365748999929043	0.2438326345881541	0.0089181542250681	0.0089181542250681	BCLAF1	False	BCLAF1_direct_+/+	BCLAF1_direct_+/+_(962g)	BCLAF1_direct_+/+_(1690r)	1.907304707903816	1	0.6172324371315497	57592
chr17:863871-864371	VPS53	0.0034038617009761	0.1849202732250032	0.0006294430357646	0.0006294430357646	BCLAF1	False	BCLAF1_direct_+/+	BCLAF1_direct_+/+_(962g)	BCLAF1_direct_+/+_(1690r)	0.9095024179642116	1	0.3266168511295151	32769
chr13:30737567-30738067	USPL1	0.0636168963857621	0.3141998156252272	0.0199884171150556	0.0199884171150556	BCLAF1	False	BCLAF1_direct_+/+	BCLAF1_direct_+/+_(962g)	BCLAF1_direct_+/+_(1690r)	0.8023926377198298	1	0.3026658692472673	49587
chr5:138661226-138661726	ETF1	0.0357735412452653	0.4168908495111203	0.0149136619997597	0.0149136619997597	BCLAF1	False	BCLAF1_direct_+/+	BCLAF1_direct_+/+_(962g)	BCLAF1_direct_+/+_(1690r)	4.674112396832913	1	0.7266934192857942	13134
chr1:162388089-162388589	UHMK1	0.0345347246375907	0.2179314751719964	0.0075262034849288	0.0075262034849288	BCLAF1	False	BCLAF1_direct_+/+	BCLAF1_direct_+/+_(962g)	BCLAF1_direct_+/+_(1690r)	0.6941788377955497	1	0.4907147584994744	192074
chr17:15965843-15966343	NCOR1	0.0344550506021706	0.4350990940714462	0.0149913613031902	0.0149913613031902	BCLAF1	False	BCLAF1_direct_+/+	BCLAF1_direct_+/+_(962g)	BCLAF1_direct_+/+_(1690r)	3.317380199566117	1	0.6646224754585446	103448
chr19:16149589-16150089	TPM4	0.0199904260841865	0.2503402989543487	0.00500440924214	0.00500440924214	BCLAF1	False	BCLAF1_direct_+/+	BCLAF1_direct_+/+_(962g)	BCLAF1_direct_+/+_(1690r)	0.6698309673878605	1	0.5933308914524035	229863
chr2:216006058-216006558	XRCC5	0.0679882293896029	0.6885079002518946	0.0468104330588796	0.0468104330588796	BCLAF1	False	BCLAF1_direct_+/+	BCLAF1_direct_+/+_(962g)	BCLAF1_direct_+/+_(1690r)	3.434530326078525	1	0.7221696507535118	28082
chr17:1493217-1493717	SCARF1	0.0058064404883897	0.275657643534161	0.0016005897023508	0.0016005897023508	BCLAF1	False	BCLAF1_direct_+/+	BCLAF1_direct_+/+_(962g)	BCLAF1_direct_+/+_(1690r)	0.6262881495620691	1	0.45485380641273	248082
chr19:2273436-2273936	SF3A2	0.0012630610767886	0.0911134002883316	0.000115081789478	0.000115081789478	BCLAF1	False	BCLAF1_direct_+/+	BCLAF1_direct_+/+_(962g)	BCLAF1_direct_+/+_(1690r)	1.0667895706015336	1	0.3760929087527556	45604
chr14:102562418-102562918	ANKRD9	0.0406303558352068	0.3042870284844777	0.012363290243362	0.012363290243362	BCLAF1	False	BCLAF1_direct_+/+	BCLAF1_direct_+/+_(962g)	BCLAF1_direct_+/+_(1690r)	0.6779384736331968	1	0.4015380078131829	165491
chr1:193104210-193104710	TROVE2	0.0141235121822158	0.2208995405779868	0.003119877352399	0.003119877352399	BCLAF1	False	BCLAF1_direct_+/+	BCLAF1_direct_+/+_(962g)	BCLAF1_direct_+/+_(1690r)	1.1321741181574914	1	0.5244629385678451	183697
chr1:231376845-231377345	EXOC8	0.0190712166639859	0.1145884408021624	0.0021853409817263	0.0021853409817263	BCLAF1	False	BCLAF1_direct_+/+	BCLAF1_direct_+/+_(962g)	BCLAF1_direct_+/+_(1690r)	0.7728952467119148	1	0.2534530574593354	253780
chr16:30736053-30736553	FBRS	0.0038129019099592	0.4866234572286456	0.001855447509498	0.001855447509498	BCLAF1	False	BCLAF1_direct_+/+	BCLAF1_direct_+/+_(962g)	BCLAF1_direct_+/+_(1690r)	6.2129664769119	1	0.633488516737557	61992
chr5:486107-486607	EXOC3	0.012684755914554	0.2894248890713153	0.0036712840734665	0.0036712840734665	BCLAF1	False	BCLAF1_direct_+/+	BCLAF1_direct_+/+_(962g)	BCLAF1_direct_+/+_(1690r)	0.9095777429365078	1	0.4218477797500868	235119
chr20:2687973-2688473	NOP56	0.0361614181561363	0.4129843791435433	0.014934100826162	0.014934100826162	BCLAF1	False	BCLAF1_direct_+/+	BCLAF1_direct_+/+_(962g)	BCLAF1_direct_+/+_(1690r)	0.9578026861907452	1	0.5881790226696401	159218
chr10:73167783-73168283	DNAJC9	0.0109695582661219	0.069608574179381	0.0007635753102823	0.0007635753102823	BCLAF1	False	BCLAF1_direct_+/+	BCLAF1_direct_+/+_(962g)	BCLAF1_direct_+/+_(1690r)	0.8459337997678459	1	0.5886802473207269	163391
chr5:140609135-140609635	IK	0.0536148026186367	0.2346889063358259	0.012582799389979	0.012582799389979	BCLAF1	False	BCLAF1_direct_+/+	BCLAF1_direct_+/+_(962g)	BCLAF1_direct_+/+_(1690r)	1.4509318609231658	1	0.587110342307706	72106
chr16:67983716-67984216	EDC4	0.0076634705006642	0.1123641548322801	0.0008610993858892	0.0008610993858892	BCLAF1	False	BCLAF1_direct_+/+	BCLAF1_direct_+/+_(962g)	BCLAF1_direct_+/+_(1690r)	0.9132734065319104	1	0.1751345919526968	184268
chr22:30205768-30206268	SF3A1	0.0080296927792265	0.3576843638915862	0.0028720955539824	0.0028720955539824	BCLAF1	False	BCLAF1_direct_+/+	BCLAF1_direct_+/+_(962g)	BCLAF1_direct_+/+_(1690r)	2.180042493660843	1	0.5443711274702728	153758
chr20:35680743-35681243	ERGIC3	0.0383306562363457	0.415025317078807	0.0159081927583281	0.0159081927583281	BCLAF1	False	BCLAF1_direct_+/+	BCLAF1_direct_+/+_(962g)	BCLAF1_direct_+/+_(1690r)	2.2782047255354474	1	0.6700575056595258	84605
chr19:43765313-43765813	ZNF45	0.0253158266947884	0.0597099522604532	0.0015116068033797	0.0015116068033797	BCLAF1	False	BCLAF1_direct_+/+	BCLAF1_direct_+/+_(962g)	BCLAF1_direct_+/+_(1690r)	0.5917843646029608	1	0.2499853039784859	245373
chr11:75492160-75492660	ARRB1	0.0038162570858903	0.2365060905330915	0.0009025680438531	0.0009025680438531	BCLAF1	False	BCLAF1_direct_+/+	BCLAF1_direct_+/+_(962g)	BCLAF1_direct_+/+_(1690r)	1.2706605483934474	1	0.5720215179212867	183495
chr11:63902495-63902995	NAA40	0.0319434242634345	0.2767870582657491	0.0088415264328108	0.0088415264328108	BCLAF1	False	BCLAF1_direct_+/+	BCLAF1_direct_+/+_(962g)	BCLAF1_direct_+/+_(1690r)	0.6234285032560674	1	0.3161743139577725	112587
chr17:1683466-1683966	SCARF1	0.0015919109418856	0.1739185067215392	0.0002768627738464	0.0002768627738464	BCLAF1	False	BCLAF1_direct_+/+	BCLAF1_direct_+/+_(962g)	BCLAF1_direct_+/+_(1690r)	0.6262881495620691	1	0.45485380641273	253968
chr7:56005654-56006154	NIPSNAP2	0.0171172449889425	0.2896786699395	0.0049585007614254	0.0049585007614254	BCLAF1	False	BCLAF1_direct_+/+	BCLAF1_direct_+/+_(962g)	BCLAF1_direct_+/+_(1690r)	1.5105085208462288	1	0.6140884667119068	211791
chr8:21908920-21909420	XPO7	0.0226029848851261	0.2411658885546224	0.0054510689338081	0.0054510689338081	BCLAF1	False	BCLAF1_direct_+/+	BCLAF1_direct_+/+_(962g)	BCLAF1_direct_+/+_(1690r)	0.7274242702078721	1	0.3915168735911504	210971
chr8:144281903-144282403	HGH1	0.0380148606292081	0.3937975262005218	0.0149701580746397	0.0149701580746397	BCLAF1	False	BCLAF1_direct_+/+	BCLAF1_direct_+/+_(962g)	BCLAF1_direct_+/+_(1690r)	0.5648556661032653	1	0.4216991188472158	180835
chr5:150598641-150599141	RBM22	0.0391263299345772	0.4409471049795918	0.0172526419131281	0.0172526419131281	BCLAF1	False	BCLAF1_direct_+/+	BCLAF1_direct_+/+_(962g)	BCLAF1_direct_+/+_(1690r)	8.640037801585452	1	0.710092389991627	19487
chr19:926486-926986	CNN2	0.0043488430745161	0.2612955738801912	0.0011363334468705	0.0011363334468705	BCLAF1	False	BCLAF1_direct_+/+	BCLAF1_direct_+/+_(962g)	BCLAF1_direct_+/+_(1690r)	1.4957180196432691	1	0.4896091899640244	238724
chr14:21352414-21352914	HNRNPC	0.0117471955818418	0.1983487051379724	0.0023300410326608	0.0023300410326608	BCLAF1	False	BCLAF1_direct_+/+	BCLAF1_direct_+/+_(962g)	BCLAF1_direct_+/+_(1690r)	1.887882304216782	1	0.7466198772356266	119157
chr14:99541696-99542196	CCNK	0.0049443004783073	0.2481123468602993	0.0012267419952553	0.0012267419952553	BCLAF1	False	BCLAF1_direct_+/+	BCLAF1_direct_+/+_(962g)	BCLAF1_direct_+/+_(1690r)	0.9945599843135836	1	0.6170585341148438	227630
chr2:11556263-11556763	E2F6	0.0385023826005894	0.1743522006497159	0.0067129751366701	0.0067129751366701	BCLAF1	False	BCLAF1_direct_+/+	BCLAF1_direct_+/+_(962g)	BCLAF1_direct_+/+_(1690r)	1.1218676220057786	1	0.3222352666271182	124868
chr3:158722740-158723240	GFM1	0.0478978388846158	0.0602150563558566	0.0028841710677608	0.0028841710677608	BCLAF1	False	BCLAF1_direct_+/+	BCLAF1_direct_+/+_(962g)	BCLAF1_direct_+/+_(1690r)	0.9708575792243732	1	0.4723305222741421	122989
chr6:20497394-20497894	E2F3	0.0201439774537338	0.2597813138217585	0.0052330289285268	0.0052330289285268	BCLAF1	False	BCLAF1_direct_+/+	BCLAF1_direct_+/+_(962g)	BCLAF1_direct_+/+_(1690r)	2.836112991339118	1	0.5916593733800711	170317
chr3:179464231-179464731	MFN1	0.0531852747974053	0.1528320768355355	0.0081284160043561	0.0081284160043561	BCLAF1	False	BCLAF1_direct_+/+	BCLAF1_direct_+/+_(962g)	BCLAF1_direct_+/+_(1690r)	0.7956925638005778	1	0.3037530522654364	132768
chr3:179464231-179464731	GNB4	0.0922533084822466	0.5665050521375673	0.0522619653315981	0.0522619653315981	BCLAF1	False	BCLAF1_direct_+/+	BCLAF1_direct_+/+_(962g)	BCLAF1_direct_+/+_(1690r)	2.209176251498023	1	0.5866608292020518	37294
chr1:10940021-10940521	AL109811.3	0.0145583995818777	0.0943094554163678	0.0013729947363007	0.0013729947363007	BCLAF1	False	BCLAF1_direct_+/+	BCLAF1_direct_+/+_(962g)	BCLAF1_direct_+/+_(1690r)	0.845753593510835	1	0.187051716502548	245530
chr17:42115804-42116304	DNAJC7	0.0141809780981649	0.369786006779829	0.0052439272631526	0.0052439272631526	BCLAF1	False	BCLAF1_direct_+/+	BCLAF1_direct_+/+_(962g)	BCLAF1_direct_+/+_(1690r)	0.9776629030887778	1	0.6706708683869335	206311
chr12:52910480-52910980	EIF4B	0.0386612159099979	0.6384116658023398	0.0246817712510457	0.0246817712510457	BCLAF1	False	BCLAF1_direct_+/+	BCLAF1_direct_+/+_(962g)	BCLAF1_direct_+/+_(1690r)	2.6702039703637515	1	0.7115388144883475	52193
chr1:110102253-110102753	AHCYL1	0.0189804283073	0.4283495040077297	0.0081302570512862	0.0081302570512862	BCLAF1	False	BCLAF1_direct_+/+	BCLAF1_direct_+/+_(962g)	BCLAF1_direct_+/+_(1690r)	0.7586288096305617	1	0.5407892630823321	188220
chr16:558338-558838	MCRIP2	0.0005158934898345	0.4719629763140985	0.0002434826269234	0.0002434826269234	BCLAF1	False	BCLAF1_direct_+/+	BCLAF1_direct_+/+_(962g)	BCLAF1_direct_+/+_(1690r)	1.4642431731132892	1	0.6204725722920021	273498
chr3:50124356-50124856	RBM5	0.0005956768781213	0.4167095851012376	0.0002482242647363	0.0002482242647363	BCLAF1	False	BCLAF1_direct_+/+	BCLAF1_direct_+/+_(962g)	BCLAF1_direct_+/+_(1690r)	4.262783621219194	1	0.6556042730228235	114882
chr6:113872992-113873492	HDAC2	0.0331219755399246	0.4601030318838987	0.0152395213679036	0.0152395213679036	BCLAF1	False	BCLAF1_direct_+/+	BCLAF1_direct_+/+_(962g)	BCLAF1_direct_+/+_(1690r)	0.6644390437516107	1	0.6781873790751816	195403
chr14:101949268-101949768	DYNC1H1	0.0036702794537965	0.4375521130645289	0.001605938530546	0.001605938530546	BCLAF1	False	BCLAF1_direct_+/+	BCLAF1_direct_+/+_(962g)	BCLAF1_direct_+/+_(1690r)	5.274084860865471	1	0.6792147383672229	123653
chr6:7058291-7058791	RREB1	0.0720206593011324	0.5726971722016305	0.0412460279218556	0.0412460279218556	BCLAF1	False	BCLAF1_direct_+/+	BCLAF1_direct_+/+_(962g)	BCLAF1_direct_+/+_(1690r)	3.2830729626735806	1	0.5602503260809496	36679
chr9:88533764-88534264	SPIN1	0.0598987797488348	0.478559219985409	0.0286651133146802	0.0286651133146802	BCLAF1	False	BCLAF1_direct_+/+	BCLAF1_direct_+/+_(962g)	BCLAF1_direct_+/+_(1690r)	1.387671746775803	1	0.5671468113005655	61719
chr2:231523779-231524279	NCL	0.0212589945599581	0.5125103411045522	0.0108954545534639	0.0108954545534639	BCLAF1	False	BCLAF1_direct_+/+	BCLAF1_direct_+/+_(962g)	BCLAF1_direct_+/+_(1690r)	1.366517180964482	1	0.7021128438856674	109707
chr2:36789398-36789898	FEZ2	0.0733979316240572	0.5987405864274787	0.043946320623152	0.043946320623152	BCLAF1	False	BCLAF1_direct_+/+	BCLAF1_direct_+/+_(962g)	BCLAF1_direct_+/+_(1690r)	0.69765672357882	1	0.5741226260247023	85712
chr7:157338541-157339041	DNAJB6	0.0123906635042708	0.7430009742435619	0.0092062750551973	0.0092062750551973	BCLAF1	False	BCLAF1_direct_+/+	BCLAF1_direct_+/+_(962g)	BCLAF1_direct_+/+_(1690r)	1.9953501128075657	1	0.693292180782416	187662
chr9:136529942-136530442	EGFL7	0.0034921005194247	0.5943376641352707	0.0020754868656404	0.0020754868656404	BCLAF1	False	BCLAF1_direct_+/+	BCLAF1_direct_+/+_(962g)	BCLAF1_direct_+/+_(1690r)	0.632438341714312	1	0.6793280640106225	269398
chr11:57604231-57604731	SLC43A1	0.06726006256137	0.5078564115108608	0.0341584540104134	0.0341584540104134	BCLAF1	False	BCLAF1_direct_+/+	BCLAF1_direct_+/+_(962g)	BCLAF1_direct_+/+_(1690r)	0.6014882269836229	1	0.4886435974266852	113515
chr2:23916398-23916898	UBXN2A	0.0374367347234785	0.3425068995080501	0.0128223399378439	0.0128223399378439	BCLAF1	False	BCLAF1_direct_+/+	BCLAF1_direct_+/+_(962g)	BCLAF1_direct_+/+_(1690r)	0.7330732876649618	1	0.5243190536074309	180049
chr19:44051592-44052092	ZNF155	0.064891224940086	0.1168706788813629	0.007583881512191	0.007583881512191	BCLAF1	False	BCLAF1_direct_+/+	BCLAF1_direct_+/+_(962g)	BCLAF1_direct_+/+_(1690r)	0.928069877318593	1	0.1303607330124334	67893
chr14:74973068-74973568	YLPM1	0.0026093937579233	0.1838814802619749	0.0004798191867933	0.0004798191867933	BCLAF1	False	BCLAF1_direct_+/+	BCLAF1_direct_+/+_(962g)	BCLAF1_direct_+/+_(1690r)	1.9952713959936108	1	0.5838415817051081	213270
chr16:31198927-31199427	FUS	0.033992789445746	0.6026482698603012	0.0204856957472043	0.0204856957472043	BCLAF1	False	BCLAF1_direct_+/+	BCLAF1_direct_+/+_(962g)	BCLAF1_direct_+/+_(1690r)	7.537157417738578	1	0.7436063162940999	32570
chr16:70741048-70741548	VAC14	0.0541390784039259	0.2911427195336094	0.0157621985195622	0.0157621985195622	BCLAF1	False	BCLAF1_direct_+/+	BCLAF1_direct_+/+_(962g)	BCLAF1_direct_+/+_(1690r)	0.8921172774893057	1	0.347464918808932	113554
chr1:30902312-30902812	PUM1	0.000570640479359	0.1643280118796904	9.377221547114763e-05	9.377221547114763e-05	BCLAF1	False	BCLAF1_direct_+/+	BCLAF1_direct_+/+_(962g)	BCLAF1_direct_+/+_(1690r)	3.543764323114896	1	0.6961510261963828	166024
chr20:63452958-63453458	GMEB2	0.029722796444001	0.1960631720036293	0.005827545751629	0.005827545751629	BCLAF1	False	BCLAF1_direct_+/+	BCLAF1_direct_+/+_(962g)	BCLAF1_direct_+/+_(1690r)	1.446853157563089	1	0.2366065574292971	167998
chr17:64406713-64407213	DDX5	0.0221597744881422	0.0969843140075226	0.0021491505272938	0.0021491505272938	BCLAF1	False	BCLAF1_direct_+/+	BCLAF1_direct_+/+_(962g)	BCLAF1_direct_+/+_(1690r)	7.893841681146443	1	0.7587546449166853	32284
chr10:93826254-93826754	FRA10AC1	0.0466511421150698	0.2638185128927276	0.012307434937545	0.012307434937545	BCLAF1	False	BCLAF1_direct_+/+	BCLAF1_direct_+/+_(962g)	BCLAF1_direct_+/+_(1690r)	0.5704162413033775	1	0.4668100926979006	154416
chr14:74875704-74876204	DLST	0.0403986951406211	0.4005869885739236	0.0161831916286974	0.0161831916286974	BCLAF1	False	BCLAF1_direct_+/+	BCLAF1_direct_+/+_(962g)	BCLAF1_direct_+/+_(1690r)	1.2106276281159551	1	0.5074879332424068	110500
chr3:87271151-87271651	CHMP2B	0.1068617123164338	0.3999083413433292	0.042734890125573	0.042734890125573	BCLAF1	False	BCLAF1_direct_+/+	BCLAF1_direct_+/+_(962g)	BCLAF1_direct_+/+_(1690r)	2.8529424432482084	1	0.5385407356710155	18588
chr12:4174338-4174838	CCND2	0.0298870479756705	0.529880329503607	0.0158365588292383	0.0158365588292383	BCLAF1	False	BCLAF1_direct_+/+	BCLAF1_direct_+/+_(962g)	BCLAF1_direct_+/+_(1690r)	0.7039804358388272	1	0.5859412214161477	169577
chr12:57342228-57342728	MARS	0.0197364179106912	0.1733512685704684	0.0034213330818552	0.0034213330818552	BCLAF1	False	BCLAF1_direct_+/+	BCLAF1_direct_+/+_(962g)	BCLAF1_direct_+/+_(1690r)	0.6041115580823143	1	0.3258490102160802	236254
chr22:29751041-29751541	NF2	0.0119246583352484	0.080919473716597	0.0009649370767385	0.0009649370767385	BCLAF1	False	BCLAF1_direct_+/+	BCLAF1_direct_+/+_(962g)	BCLAF1_direct_+/+_(1690r)	0.6211047019820783	1	0.4141867087727054	165961
chr2:46914048-46914548	MCFD2	0.0104402647552623	0.4847463645330432	0.0050608803848758	0.0050608803848758	BCLAF1	False	BCLAF1_direct_+/+	BCLAF1_direct_+/+_(962g)	BCLAF1_direct_+/+_(1690r)	1.1349021529013008	1	0.6050433183327671	221933
chr18:2516232-2516732	SMCHD1	0.0120935695976721	0.1955224429159083	0.0023645642713104	0.0023645642713104	BCLAF1	False	BCLAF1_direct_+/+	BCLAF1_direct_+/+_(962g)	BCLAF1_direct_+/+_(1690r)	0.8019794546817088	1	0.3935820915041096	171376
chr20:41242697-41243197	TOP1	0.0017770719344802	0.2253362551511439	0.0004004387348499	0.0004004387348499	BCLAF1	False	BCLAF1_direct_+/+	BCLAF1_direct_+/+_(962g)	BCLAF1_direct_+/+_(1690r)	0.7201366736421368	1	0.5435614942850331	208367
chr17:44926920-44927420	EFTUD2	0.0077220922715401	0.3185457412844962	0.002459839606905	0.002459839606905	BCLAF1	False	BCLAF1_direct_+/+	BCLAF1_direct_+/+_(962g)	BCLAF1_direct_+/+_(1690r)	1.2999377603011184	1	0.5762308480643329	79465
chr19:19329120-19329620	SUGP1	0.0347100291926774	0.1508657336707569	0.0052365540198866	0.0052365540198866	BCLAF1	False	BCLAF1_direct_+/+	BCLAF1_direct_+/+_(962g)	BCLAF1_direct_+/+_(1690r)	0.5830982359712006	1	0.3419028131988297	203712
chr16:89511329-89511829	RPL13	0.0619121698666136	0.7388622492548821	0.0457445650838965	0.0457445650838965	BCLAF1	False	BCLAF1_direct_+/+	BCLAF1_direct_+/+_(962g)	BCLAF1_direct_+/+_(1690r)	1.1350876569309518	1	0.6034338755127304	123928
chr3:42467671-42468171	SS18L2	0.0104615234608185	0.3317273965230161	0.0034703739413217	0.0034703739413217	BCLAF1	False	BCLAF1_direct_+/+	BCLAF1_direct_+/+_(962g)	BCLAF1_direct_+/+_(1690r)	0.6635208296342342	1	0.5595350990944514	225658
chr1:70376106-70376606	CTH	0.0361760955665001	0.0920024095563961	0.0033282879604604	0.0033282879604604	BCLAF1	False	BCLAF1_direct_+/+	BCLAF1_direct_+/+_(962g)	BCLAF1_direct_+/+_(1690r)	0.8778301260257129	1	0.2180106956438807	201783
chr16:69480767-69481267	NFAT5	0.0015899735131323	0.2074490274662376	0.0003298384589963	0.0003298384589963	BCLAF1	False	BCLAF1_direct_+/+	BCLAF1_direct_+/+_(962g)	BCLAF1_direct_+/+_(1690r)	1.8573483961503767	1	0.6458193492468799	265865
chr19:10727783-10728283	DNM2	0.0006735401668409	0.2835107432550227	0.0001909558733131	0.0001909558733131	BCLAF1	False	BCLAF1_direct_+/+	BCLAF1_direct_+/+_(962g)	BCLAF1_direct_+/+_(1690r)	0.9988541023282967	1	0.3985202714845764	283591
chr2:15689284-15689784	DDX1	0.0917951789443518	0.4560699830975726	0.0418650257095892	0.0418650257095892	BCLAF1	False	BCLAF1_direct_+/+	BCLAF1_direct_+/+_(962g)	BCLAF1_direct_+/+_(1690r)	1.2096202902112798	1	0.6112326315754852	50428
chr12:123270295-123270795	KMT5A	0.0206785905920354	0.4001621792447449	0.0082747898750187	0.0082747898750187	BCLAF1	False	BCLAF1_direct_+/+	BCLAF1_direct_+/+_(962g)	BCLAF1_direct_+/+_(1690r)	1.585486203895794	1	0.5408073181011775	170715
chr2:85516549-85517049	USP39	0.0194213275994849	0.3791450492244687	0.0073635002087112	0.0073635002087112	BCLAF1	False	BCLAF1_direct_+/+	BCLAF1_direct_+/+_(962g)	BCLAF1_direct_+/+_(1690r)	0.6157604602703313	1	0.5003933368535493	239008
chr16:30709612-30710112	FBRS	0.0083560462243652	0.3678389470034211	0.0030736792442824	0.0030736792442824	BCLAF1	False	BCLAF1_direct_+/+	BCLAF1_direct_+/+_(962g)	BCLAF1_direct_+/+_(1690r)	6.2129664769119	1	0.633488516737557	89586
chr1:20604780-20605280	MUL1	0.0091989672846242	0.1278684460032843	0.0011762576515199	0.0011762576515199	BCLAF1	False	BCLAF1_direct_+/+	BCLAF1_direct_+/+_(962g)	BCLAF1_direct_+/+_(1690r)	0.6776151336040882	1	0.3672494838351341	228187
chr18:74622047-74622547	ZNF407	0.0202183279760606	0.1601255047836525	0.0032374699730481	0.0032374699730481	BCLAF1	False	BCLAF1_direct_+/+	BCLAF1_direct_+/+_(962g)	BCLAF1_direct_+/+_(1690r)	0.8058273752254848	1	0.2367919205584596	244811
chr4:82268135-82268635	HNRNPD	0.0171186164956487	0.3963213247440417	0.0067844727673407	0.0067844727673407	BCLAF1	False	BCLAF1_direct_+/+	BCLAF1_direct_+/+_(962g)	BCLAF1_direct_+/+_(1690r)	1.359671695740147	1	0.6985881129545497	121576
chr17:44794698-44795198	EFTUD2	0.0367834440159913	0.2760711222301414	0.0101548466689843	0.0101548466689843	BCLAF1	False	BCLAF1_direct_+/+	BCLAF1_direct_+/+_(962g)	BCLAF1_direct_+/+_(1690r)	1.2999377603011184	1	0.5762308480643329	183853
chr11:129888353-129888853	NFRKB	0.0901859684502332	0.29254159688412	0.0263831472269721	0.0263831472269721	BCLAF1	False	BCLAF1_direct_+/+	BCLAF1_direct_+/+_(962g)	BCLAF1_direct_+/+_(1690r)	1.430826643663906	1	0.4180489912234965	27020
chrX:53939121-53939621	PHF8	0.0828656142074621	0.2041941143302885	0.016920670701528	0.016920670701528	BCLAF1	False	BCLAF1_direct_+/+	BCLAF1_direct_+/+_(962g)	BCLAF1_direct_+/+_(1690r)	0.9082202319739228	1	0.3016053178411731	70497
chr1:32100350-32100850	KPNA6	0.0190518849140935	0.4369902939107111	0.0083254887881627	0.0083254887881627	BCLAF1	False	BCLAF1_direct_+/+	BCLAF1_direct_+/+_(962g)	BCLAF1_direct_+/+_(1690r)	3.0089533024045645	1	0.6564751173944351	61915
chr19:48760607-48761107	PPP1R15A	0.0357135830654115	0.3998030845502405	0.0142784006698927	0.0142784006698927	BCLAF1	False	BCLAF1_direct_+/+	BCLAF1_direct_+/+_(962g)	BCLAF1_direct_+/+_(1690r)	8.600222135024763	1	0.7063974107070238	23875
chrX:154908875-154909375	DKC1	0.0607300405835867	0.5072310346723239	0.0308041613209049	0.0308041613209049	BCLAF1	False	BCLAF1_direct_+/+	BCLAF1_direct_+/+_(962g)	BCLAF1_direct_+/+_(1690r)	1.1297919428171757	1	0.6194480339928672	84398
chr19:11194892-11195392	SMARCA4	0.0366779088778414	0.6608190402400212	0.0242374605426661	0.0242374605426661	BCLAF1	False	BCLAF1_direct_+/+	BCLAF1_direct_+/+_(962g)	BCLAF1_direct_+/+_(1690r)	2.0498855494434274	1	0.6751414940035136	54579
chr7:135673092-135673592	NUP205	0.0262743053628131	0.1134215922495385	0.0029800735495008	0.0029800735495008	BCLAF1	False	BCLAF1_direct_+/+	BCLAF1_direct_+/+_(962g)	BCLAF1_direct_+/+_(1690r)	0.6806765928298215	1	0.3654551533699777	202037
chr22:39299905-39300405	SYNGR1	0.0035453649994762	0.1854921061448731	0.0006576372208051	0.0006576372208051	BCLAF1	False	BCLAF1_direct_+/+	BCLAF1_direct_+/+_(962g)	BCLAF1_direct_+/+_(1690r)	0.8847179142876272	1	0.6562382419554367	230387
chr19:2361655-2362155	SF3A2	0.0056324502389395	0.2472172466360946	0.0013924388398854	0.0013924388398854	BCLAF1	False	BCLAF1_direct_+/+	BCLAF1_direct_+/+_(962g)	BCLAF1_direct_+/+_(1690r)	1.0667895706015336	1	0.3760929087527556	196169
chr7:2317605-2318105	EIF3B	0.003304064976794	0.3738345161598998	0.0012351735319606	0.0012351735319606	BCLAF1	False	BCLAF1_direct_+/+	BCLAF1_direct_+/+_(962g)	BCLAF1_direct_+/+_(1690r)	1.1784064533298817	1	0.6636144427160837	256375
chr9:131585384-131585884	PRRC2B	0.0017997607129127	0.3346269658916114	0.0006022484666929	0.0006022484666929	BCLAF1	False	BCLAF1_direct_+/+	BCLAF1_direct_+/+_(962g)	BCLAF1_direct_+/+_(1690r)	0.9876137410466856	1	0.5772363989228292	261671
chr14:60349784-60350284	PPM1A	0.0136953018582774	0.0669972519328833	0.0009175475888958	0.0009175475888958	BCLAF1	False	BCLAF1_direct_+/+	BCLAF1_direct_+/+_(962g)	BCLAF1_direct_+/+_(1690r)	1.628850179587677	1	0.5156271916218362	207234
chr20:32673341-32673841	MAPRE1	0.0101223264395895	0.4172705259416138	0.0042237484772002	0.0042237484772002	BCLAF1	False	BCLAF1_direct_+/+	BCLAF1_direct_+/+_(962g)	BCLAF1_direct_+/+_(1690r)	1.0903123259898786	1	0.6059715812191547	218748
chr8:141206452-141206952	DENND3	0.0012996476537734	0.3759740545435658	0.0004886337978672	0.0004886337978672	BCLAF1	False	BCLAF1_direct_+/+	BCLAF1_direct_+/+_(962g)	BCLAF1_direct_+/+_(1690r)	1.0785880673245825	1	0.5490333919508142	261487
chr11:75142889-75143389	ARRB1	0.0348436563278369	0.4350679021713699	0.0151593564625322	0.0151593564625322	BCLAF1	False	BCLAF1_direct_+/+	BCLAF1_direct_+/+_(962g)	BCLAF1_direct_+/+_(1690r)	1.2706605483934474	1	0.5720215179212867	115577
chr4:55435099-55435599	SRD5A3	0.0710120975407078	0.5391420059879127	0.0382856047175065	0.0382856047175065	BCLAF1	False	BCLAF1_direct_+/+	BCLAF1_direct_+/+_(962g)	BCLAF1_direct_+/+_(1690r)	0.5822389519005091	1	0.545344233068801	100050
chr1:1431502-1432002	ATAD3A	0.0969517412353175	0.6365638733009399	0.0617159759240241	0.0617159759240241	BCLAF1	False	BCLAF1_direct_+/+	BCLAF1_direct_+/+_(962g)	BCLAF1_direct_+/+_(1690r)	0.5776237052017461	1	0.5626246391714187	43342
chr12:71503696-71504196	ZFC3H1	0.0209971377410469	0.2779335375776903	0.0058358087713752	0.0058358087713752	BCLAF1	False	BCLAF1_direct_+/+	BCLAF1_direct_+/+_(962g)	BCLAF1_direct_+/+_(1690r)	0.6850522178225568	1	0.488452742892011	155573
chr19:45215591-45216091	MARK4	0.0017411869809064	0.1653926814574059	0.0002879795836908	0.0002879795836908	BCLAF1	False	BCLAF1_direct_+/+	BCLAF1_direct_+/+_(962g)	BCLAF1_direct_+/+_(1690r)	0.7003668747439287	1	0.3052609638556835	240354
chr17:44108755-44109255	HDAC5	0.0372849530827371	0.4245398620589811	0.0158289488386207	0.0158289488386207	BCLAF1	False	BCLAF1_direct_+/+	BCLAF1_direct_+/+_(962g)	BCLAF1_direct_+/+_(1690r)	1.1862554904746545	1	0.3972728883137042	197323
chr3:14549321-14549821	CCDC174	0.0382125664142722	0.3306726307180569	0.0126358498626958	0.0126358498626958	BCLAF1	False	BCLAF1_direct_+/+	BCLAF1_direct_+/+_(962g)	BCLAF1_direct_+/+_(1690r)	0.7807819276979923	1	0.3498522837665399	170805
chr22:38943222-38943722	SUN2	0.0111853282156619	0.4363112337780866	0.0048802843539883	0.0048802843539883	BCLAF1	False	BCLAF1_direct_+/+	BCLAF1_direct_+/+_(962g)	BCLAF1_direct_+/+_(1690r)	0.7690227095875457	1	0.4834237254146564	207124
chr8:22766691-22767191	CCAR2	0.0133109091425049	0.2529308297373847	0.0033667392939727	0.0033667392939727	BCLAF1	False	BCLAF1_direct_+/+	BCLAF1_direct_+/+_(962g)	BCLAF1_direct_+/+_(1690r)	0.6863177942552191	1	0.3984911724364063	225359
chr16:29662663-29663163	MAZ	0.0573802913765293	0.6024698375137157	0.0345698948221072	0.0345698948221072	BCLAF1	False	BCLAF1_direct_+/+	BCLAF1_direct_+/+_(962g)	BCLAF1_direct_+/+_(1690r)	0.6628717633609416	1	0.6633112039854202	58471
chr21:43916955-43917455	TRAPPC10	0.0059543720585893	0.1252580207854682	0.0007458328590791	0.0007458328590791	BCLAF1	False	BCLAF1_direct_+/+	BCLAF1_direct_+/+_(962g)	BCLAF1_direct_+/+_(1690r)	0.6825544424047323	1	0.3937424534509657	260978
chr12:56565536-56566036	BAZ2A	0.0045292568872334	0.2769701968473812	0.0012544691716294	0.0012544691716294	BCLAF1	False	BCLAF1_direct_+/+	BCLAF1_direct_+/+_(962g)	BCLAF1_direct_+/+_(1690r)	1.974610854040928	1	0.5593701616105459	224106
chrX:153783564-153784064	BCAP31	0.0196671723718579	0.5096124895639036	0.0100226366751049	0.0100226366751049	BCLAF1	False	BCLAF1_direct_+/+	BCLAF1_direct_+/+_(962g)	BCLAF1_direct_+/+_(1690r)	2.2962511470411457	1	0.6595547183019504	169451
chr18:79577814-79578314	CTDP1	0.0027988762421066	0.1704496475645131	0.0004770674690437	0.0004770674690437	BCLAF1	False	BCLAF1_direct_+/+	BCLAF1_direct_+/+_(962g)	BCLAF1_direct_+/+_(1690r)	0.6968621084021749	1	0.3511230039755998	251333
chr17:49861665-49862165	KAT7	0.0139870059734153	0.5119371820895875	0.0071604684239004	0.0071604684239004	BCLAF1	False	BCLAF1_direct_+/+	BCLAF1_direct_+/+_(962g)	BCLAF1_direct_+/+_(1690r)	1.8785880745835613	1	0.6562944350077784	160390
chr2:108926643-108927143	RANBP2	0.0688015023274211	0.6380972344328928	0.0439020483599556	0.0439020483599556	BCLAF1	False	BCLAF1_direct_+/+	BCLAF1_direct_+/+_(962g)	BCLAF1_direct_+/+_(1690r)	1.7453293489654058	1	0.6160590802168243	87175
chr5:134187484-134187984	SKP1	0.0145533231689867	0.306975577743123	0.004467514787882	0.004467514787882	BCLAF1	False	BCLAF1_direct_+/+	BCLAF1_direct_+/+_(962g)	BCLAF1_direct_+/+_(1690r)	0.6284435226710605	1	0.6361866942533997	222221
chr19:697114-697614	PTBP1	0.0039691979594633	0.4937625002423209	0.0019598411084213	0.0019598411084213	BCLAF1	False	BCLAF1_direct_+/+	BCLAF1_direct_+/+_(962g)	BCLAF1_direct_+/+_(1690r)	0.7681742463243522	1	0.6429488279975212	223516
chr19:12079918-12080418	ZNF844	0.0165338599741129	0.2511785876173141	0.0041529515961601	0.0041529515961601	BCLAF1	False	BCLAF1_direct_+/+	BCLAF1_direct_+/+_(962g)	BCLAF1_direct_+/+_(1690r)	0.7121024824774088	1	0.3587325207302423	227437
chr19:18496355-18496855	UBA52	0.0016951420688518	0.1442756363696741	0.0002445677007206	0.0002445677007206	BCLAF1	False	BCLAF1_direct_+/+	BCLAF1_direct_+/+_(962g)	BCLAF1_direct_+/+_(1690r)	4.302307115220894	1	0.7281007179977822	130820
chr3:10373686-10374186	SEC13	0.0098635762726212	0.2180701605580476	0.002150951661447	0.002150951661447	BCLAF1	False	BCLAF1_direct_+/+	BCLAF1_direct_+/+_(962g)	BCLAF1_direct_+/+_(1690r)	3.464798063195489	1	0.5659052134486667	174928
chr1:156104621-156105121	ARHGEF2	0.0355430995187362	0.6004241966857778	0.0213409369762598	0.0213409369762598	BCLAF1	False	BCLAF1_direct_+/+	BCLAF1_direct_+/+_(962g)	BCLAF1_direct_+/+_(1690r)	1.039465523263159	1	0.5233399104351234	179765
chr22:39526686-39527186	ATF4	0.0012630550217308	0.2252092881354632	0.0002844517223199	0.0002844517223199	BCLAF1	False	BCLAF1_direct_+/+	BCLAF1_direct_+/+_(962g)	BCLAF1_direct_+/+_(1690r)	1.9947507616909457	1	0.6401768610247736	192621
chr12:32761766-32762266	DNM1L	0.063910446700612	0.4849017894880493	0.0309902899721073	0.0309902899721073	BCLAF1	False	BCLAF1_direct_+/+	BCLAF1_direct_+/+_(962g)	BCLAF1_direct_+/+_(1690r)	1.7670088881984234	1	0.6218218256920247	45110
chr17:16511874-16512374	ZNF624	0.0370284265960651	0.1310884226082178	0.0048539980341423	0.0048539980341423	BCLAF1	False	BCLAF1_direct_+/+	BCLAF1_direct_+/+_(962g)	BCLAF1_direct_+/+_(1690r)	1.3373721163269272	1	0.3065641271767717	109635
chr12:49068857-49069357	FKBP11	0.0108419316449939	0.2606807257320549	0.0028262826095543	0.0028262826095543	BCLAF1	False	BCLAF1_direct_+/+	BCLAF1_direct_+/+_(962g)	BCLAF1_direct_+/+_(1690r)	0.9753085229017078	1	0.4643945746911513	179259
chr6:30586321-30586821	ABCF1	0.0015958136213421	0.2400209991036547	0.0003830287797777	0.0003830287797777	BCLAF1	False	BCLAF1_direct_+/+	BCLAF1_direct_+/+_(962g)	BCLAF1_direct_+/+_(1690r)	0.7533010499057609	1	0.6196114831580826	274938
chr11:64238121-64238621	PPP1R14B	0.0026532440758377	0.1022379834926902	0.0002712623240275	0.0002712623240275	BCLAF1	False	BCLAF1_direct_+/+	BCLAF1_direct_+/+_(962g)	BCLAF1_direct_+/+_(1690r)	2.880677402448589	1	0.702309742068048	160382
chr19:10732295-10732795	ILF3	0.0021000857732426	0.131110998522203	0.0002753443427121	0.0002753443427121	BCLAF1	False	BCLAF1_direct_+/+	BCLAF1_direct_+/+_(962g)	BCLAF1_direct_+/+_(1690r)	3.2830695599436805	1	0.7454214295894702	169558
chr17:47502663-47503163	NPEPPS	0.0295850215481082	0.2656474153196767	0.0078591845064319	0.0078591845064319	BCLAF1	False	BCLAF1_direct_+/+	BCLAF1_direct_+/+_(962g)	BCLAF1_direct_+/+_(1690r)	0.926431636544907	1	0.4819238305925312	178946
chr11:68546436-68546936	GAL	0.0285006150590914	0.1787827126105104	0.0050954172713323	0.0050954172713323	BCLAF1	False	BCLAF1_direct_+/+	BCLAF1_direct_+/+_(962g)	BCLAF1_direct_+/+_(1690r)	0.8934633209709283	1	0.3667479108072873	174968
chr11:118692901-118693401	DDX6	0.0017723581261197	0.3868329693494504	0.0006856065566775	0.0006856065566775	BCLAF1	False	BCLAF1_direct_+/+	BCLAF1_direct_+/+_(962g)	BCLAF1_direct_+/+_(1690r)	1.4397542056288617	1	0.6197933367589656	244665
chr1:62725130-62725630	DOCK7	0.0716033825411712	0.4190750462732136	0.0300071908517599	0.0300071908517599	BCLAF1	False	BCLAF1_direct_+/+	BCLAF1_direct_+/+_(962g)	BCLAF1_direct_+/+_(1690r)	0.698411674374589	1	0.4285168661921207	104202
chr17:78993226-78993726	CANT1	0.0024865733928308	0.2130971010932507	0.0005298815816678	0.0005298815816678	BCLAF1	False	BCLAF1_direct_+/+	BCLAF1_direct_+/+_(962g)	BCLAF1_direct_+/+_(1690r)	2.064373634613862	1	0.4246909975982234	163288
chr11:914986-915486	RPLP2	0.0123673743403174	0.5726033731065598	0.0070816002637372	0.0070816002637372	BCLAF1	False	BCLAF1_direct_+/+	BCLAF1_direct_+/+_(962g)	BCLAF1_direct_+/+_(1690r)	1.671533097031742	1	0.6400160763196324	134615
chr9:86352347-86352847	ISCA1	0.0101193638931992	0.2277735955075029	0.0023049238982027	0.0023049238982027	BCLAF1	False	BCLAF1_direct_+/+	BCLAF1_direct_+/+_(962g)	BCLAF1_direct_+/+_(1690r)	2.088180124613962	1	0.5988240552775411	233635
chr15:42401482-42401982	HAUS2	0.0214222046442012	0.0646603573792022	0.0013851674081444	0.0013851674081444	BCLAF1	False	BCLAF1_direct_+/+	BCLAF1_direct_+/+_(962g)	BCLAF1_direct_+/+_(1690r)	0.9001430395647606	1	0.6201259998865877	88661
chr12:131879368-131879868	EP400	0.0038292989754297	0.2600725247695368	0.0009958954526374	0.0009958954526374	BCLAF1	False	BCLAF1_direct_+/+	BCLAF1_direct_+/+_(962g)	BCLAF1_direct_+/+_(1690r)	1.4583468084337186	1	0.5149942516051266	188504
chr6:170462360-170462860	TBP	0.0894023677943129	0.2721265398776871	0.0243287570047387	0.0243287570047387	BCLAF1	False	BCLAF1_direct_+/+	BCLAF1_direct_+/+_(962g)	BCLAF1_direct_+/+_(1690r)	1.1379323848668776	1	0.3702329989225113	35093
chr19:10692377-10692877	ILF3	0.0052577263598141	0.4861567876005355	0.0025560793571699	0.0025560793571699	BCLAF1	False	BCLAF1_direct_+/+	BCLAF1_direct_+/+_(962g)	BCLAF1_direct_+/+_(1690r)	3.2830695599436805	1	0.7454214295894702	170645
chr15:97965605-97966105	ARRDC4	0.152085537524812	0.391417073757961	0.0595288760588685	0.0595288760588685	BCLAF1	False	BCLAF1_direct_+/+	BCLAF1_direct_+/+_(962g)	BCLAF1_direct_+/+_(1690r)	0.6061784230468152	1	0.458383568874883	8087
chr11:75352247-75352747	RPS3	0.0127189395390336	0.5200875027045309	0.0066149615019059	0.0066149615019059	BCLAF1	False	BCLAF1_direct_+/+	BCLAF1_direct_+/+_(962g)	BCLAF1_direct_+/+_(1690r)	1.9980623675759817	1	0.6796758600815602	189396
chr3:151421948-151422448	IGSF10	0.0114612425552533	0.2882533310331155	0.0033037413443302	0.0033037413443302	BCLAF1	False	BCLAF1_direct_+/+	BCLAF1_direct_+/+_(962g)	BCLAF1_direct_+/+_(1690r)	0.6624340532780226	1	0.3756724537616701	239978
chr16:87687076-87687576	KLHDC4	0.060521278465228	0.3454995432468273	0.0209100740664503	0.0209100740664503	BCLAF1	False	BCLAF1_direct_+/+	BCLAF1_direct_+/+_(962g)	BCLAF1_direct_+/+_(1690r)	1.1391839453497423	1	0.348580912242882	70662
chr19:44987270-44987770	TOMM40	0.0059897458222109	0.435497810741332	0.0026085211924699	0.0026085211924699	BCLAF1	False	BCLAF1_direct_+/+	BCLAF1_direct_+/+_(962g)	BCLAF1_direct_+/+_(1690r)	2.009353772936689	1	0.6325117035688542	134077
chr1:1462274-1462774	CCNL2	0.0030046346834802	0.0913404045237844	0.0002744445474352	0.0002744445474352	BCLAF1	False	BCLAF1_direct_+/+	BCLAF1_direct_+/+_(962g)	BCLAF1_direct_+/+_(1690r)	0.801788869222136	1	0.4811354844658683	264901
chr7:155603045-155603545	RBM33	0.0285686251291166	0.5303358398134634	0.015150965800166	0.015150965800166	BCLAF1	False	BCLAF1_direct_+/+	BCLAF1_direct_+/+_(962g)	BCLAF1_direct_+/+_(1690r)	1.3272132538596415	1	0.5673376258971431	156070
chr2:70301056-70301556	FAM136A	0.0368282791005451	0.2831977476247392	0.0104296856901696	0.0104296856901696	BCLAF1	False	BCLAF1_direct_+/+	BCLAF1_direct_+/+_(962g)	BCLAF1_direct_+/+_(1690r)	0.953406761466697	1	0.6140760556539567	190788
chr11:75352247-75352747	ARRB1	0.0037564016875683	0.3993393068790021	0.0015000788462726	0.0015000788462726	BCLAF1	False	BCLAF1_direct_+/+	BCLAF1_direct_+/+_(962g)	BCLAF1_direct_+/+_(1690r)	1.2706605483934474	1	0.5720215179212867	247873
chr12:122742642-122743142	VPS37B	0.0156756565930539	0.1796712410630029	0.0028164646745514	0.0028164646745514	BCLAF1	False	BCLAF1_direct_+/+	BCLAF1_direct_+/+_(962g)	BCLAF1_direct_+/+_(1690r)	1.6276351918815624	1	0.4577508768255083	129026
chr3:87173709-87174209	CHMP2B	0.085302207183374	0.2031317093042013	0.0173275831525798	0.0173275831525798	BCLAF1	False	BCLAF1_direct_+/+	BCLAF1_direct_+/+_(962g)	BCLAF1_direct_+/+_(1690r)	2.8529424432482084	1	0.5385407356710155	9102
chr14:104756831-104757331	AKT1	0.0069867445286009	0.354842596322981	0.0024791945683741	0.0024791945683741	BCLAF1	False	BCLAF1_direct_+/+	BCLAF1_direct_+/+_(962g)	BCLAF1_direct_+/+_(1690r)	0.6505673870579286	1	0.5535170612583126	171164
chr17:1643848-1644348	SCARF1	0.0056610084041842	0.1742914795411769	0.0009866655304603	0.0009866655304603	BCLAF1	False	BCLAF1_direct_+/+	BCLAF1_direct_+/+_(962g)	BCLAF1_direct_+/+_(1690r)	0.6262881495620691	1	0.45485380641273	197325
chr14:105283767-105284267	MTA1	0.0544487318020588	0.494717811861051	0.0269367574557237	0.0269367574557237	BCLAF1	False	BCLAF1_direct_+/+	BCLAF1_direct_+/+_(962g)	BCLAF1_direct_+/+_(1690r)	1.166488206661206	1	0.5906780934987308	136296
chr19:10751276-10751776	DNM2	0.1071645710473316	0.5002432998857886	0.0536083586515622	0.0536083586515622	BCLAF1	False	BCLAF1_direct_+/+	BCLAF1_direct_+/+_(962g)	BCLAF1_direct_+/+_(1690r)	0.9988541023282967	1	0.3985202714845764	20826
chr9:131422333-131422833	PRRC2B	0.0011630363278387	0.1755277633753836	0.0002041451653498	0.0002041451653498	BCLAF1	False	BCLAF1_direct_+/+	BCLAF1_direct_+/+_(962g)	BCLAF1_direct_+/+_(1690r)	0.9876137410466856	1	0.5772363989228292	277478
chr12:132663872-132664372	FBRSL1	0.0016027545449712	0.3667299680330142	0.000587778123042	0.000587778123042	BCLAF1	False	BCLAF1_direct_+/+	BCLAF1_direct_+/+_(962g)	BCLAF1_direct_+/+_(1690r)	1.2643284063966005	1	0.5883537086039737	272187
chr11:10654987-10655487	CTR9	0.0126218061955117	0.1240790307569229	0.0015661014791408	0.0015661014791408	BCLAF1	False	BCLAF1_direct_+/+	BCLAF1_direct_+/+_(962g)	BCLAF1_direct_+/+_(1690r)	1.718751210523646	1	0.380199982975208	205080
chr7:32992092-32992592	KBTBD2	0.0291147999755778	0.2243821268905231	0.0065328407425123	0.0065328407425123	BCLAF1	False	BCLAF1_direct_+/+	BCLAF1_direct_+/+_(962g)	BCLAF1_direct_+/+_(1690r)	0.6568326201200699	1	0.4240054055665909	118429
chr8:141004695-141005195	DENND3	0.0010161639079834	0.3021727119951418	0.0003070570039069	0.0003070570039069	BCLAF1	False	BCLAF1_direct_+/+	BCLAF1_direct_+/+_(962g)	BCLAF1_direct_+/+_(1690r)	1.0785880673245825	1	0.5490333919508142	280986
chr4:77100158-77100658	CCNI	0.0262498930200382	0.6143685335804606	0.0161271082813648	0.0161271082813648	BCLAF1	False	BCLAF1_direct_+/+	BCLAF1_direct_+/+_(962g)	BCLAF1_direct_+/+_(1690r)	0.992336498259622	1	0.6904574847844934	111328
chr5:139390468-139390968	UBE2D2	0.0032126781169229	0.1035692830987907	0.0003327347693968	0.0003327347693968	BCLAF1	False	BCLAF1_direct_+/+	BCLAF1_direct_+/+_(962g)	BCLAF1_direct_+/+_(1690r)	1.5786309400466807	1	0.6410992003104181	218295
chr19:10332698-10333198	DNMT1	0.0026195205176351	0.0655478383770655	0.0001717039075153	0.0001717039075153	BCLAF1	False	BCLAF1_direct_+/+	BCLAF1_direct_+/+_(962g)	BCLAF1_direct_+/+_(1690r)	1.6526073284382352	1	0.6179184833687122	255514
chr14:22612471-22612971	DAD1	0.0470704297465972	0.7812658963490174	0.0367745214875087	0.0367745214875087	BCLAF1	False	BCLAF1_direct_+/+	BCLAF1_direct_+/+_(962g)	BCLAF1_direct_+/+_(1690r)	1.2857198036626372	1	0.6866760187180191	97880
chr3:46947018-46947518	SETD2	0.0057259300816263	0.0994161890598796	0.0005692501475386	0.0005692501475386	BCLAF1	False	BCLAF1_direct_+/+	BCLAF1_direct_+/+_(962g)	BCLAF1_direct_+/+_(1690r)	2.482893216280934	1	0.5909328648680315	222871
chr12:56991449-56991949	ZBTB39	0.0306033475061195	0.1076245622257107	0.0032936718779874	0.0032936718779874	BCLAF1	False	BCLAF1_direct_+/+	BCLAF1_direct_+/+_(962g)	BCLAF1_direct_+/+_(1690r)	1.3748851903688146	1	0.2071407985531326	136563
chr6:35410998-35411498	DEF6	0.0235898489366124	0.2764343273491754	0.0065210440230611	0.0065210440230611	BCLAF1	False	BCLAF1_direct_+/+	BCLAF1_direct_+/+_(962g)	BCLAF1_direct_+/+_(1690r)	1.010435384829603	1	0.3717944147501796	109957
chr14:93184954-93185454	MOAP1	0.0267437876669253	0.0785403114404529	0.0021004654124576	0.0021004654124576	BCLAF1	False	BCLAF1_direct_+/+	BCLAF1_direct_+/+_(962g)	BCLAF1_direct_+/+_(1690r)	1.3397781749344109	1	0.3821981237175907	115228
chr12:109995568-109996068	GIT2	0.0388829193876341	0.5100282548169093	0.0198313875174616	0.0198313875174616	BCLAF1	False	BCLAF1_direct_+/+	BCLAF1_direct_+/+_(962g)	BCLAF1_direct_+/+_(1690r)	0.822501261362967	1	0.629166186641022	197677
chr9:128771683-128772183	SPTAN1	0.0166863252784763	0.106093845129305	0.0017703164098718	0.0017703164098718	BCLAF1	False	BCLAF1_direct_+/+	BCLAF1_direct_+/+_(962g)	BCLAF1_direct_+/+_(1690r)	0.6068203227487258	1	0.3187192278401669	244064
chr3:172061617-172062117	FNDC3B	0.005832691814844	0.5717234732904676	0.0033346868230155	0.0033346868230155	BCLAF1	False	BCLAF1_direct_+/+	BCLAF1_direct_+/+_(962g)	BCLAF1_direct_+/+_(1690r)	0.6510134708040244	1	0.4545279137559139	238519
chr19:45087476-45087976	MARK4	0.0027899410224076	0.1472657689852475	0.0004108628100883	0.0004108628100883	BCLAF1	False	BCLAF1_direct_+/+	BCLAF1_direct_+/+_(962g)	BCLAF1_direct_+/+_(1690r)	0.7003668747439287	1	0.3052609638556835	264903
chr12:120698717-120699217	UNC119B	0.0113734142794158	0.1620111604906525	0.0018426200461491	0.0018426200461491	BCLAF1	False	BCLAF1_direct_+/+	BCLAF1_direct_+/+_(962g)	BCLAF1_direct_+/+_(1690r)	0.8771819276632489	1	0.5076002008903479	191795
chr5:150765673-150766173	DCTN4	0.0161369119559716	0.4266429493931465	0.0068846997109932	0.0068846997109932	BCLAF1	False	BCLAF1_direct_+/+	BCLAF1_direct_+/+_(962g)	BCLAF1_direct_+/+_(1690r)	1.4957382707804694	1	0.5305522723783567	221243
chr10:11344763-11345263	CELF2	0.0161729360947394	0.3975284717685178	0.0064292025697516	0.0064292025697516	BCLAF1	False	BCLAF1_direct_+/+	BCLAF1_direct_+/+_(962g)	BCLAF1_direct_+/+_(1690r)	0.5718240647253465	1	0.5899417366401535	121191
chr5:33400549-33401049	TARS	0.0824971467658072	0.5545864593319441	0.0457518005298367	0.0457518005298367	BCLAF1	False	BCLAF1_direct_+/+	BCLAF1_direct_+/+_(962g)	BCLAF1_direct_+/+_(1690r)	0.6272495991850612	1	0.6662614306854224	64862
chr1:231376845-231377345	SPRTN	0.0230312894497679	0.2667319199234186	0.0061431800532485	0.0061431800532485	BCLAF1	False	BCLAF1_direct_+/+	BCLAF1_direct_+/+_(962g)	BCLAF1_direct_+/+_(1690r)	1.6962347014321253	1	0.4680208699314161	200805
chr1:207024922-207025422	YOD1	0.0091433081007788	0.2814729658325002	0.0025735940486465	0.0025735940486465	BCLAF1	False	BCLAF1_direct_+/+	BCLAF1_direct_+/+_(962g)	BCLAF1_direct_+/+_(1690r)	0.7005470039350781	1	0.5282844024163869	226637
chr15:41554370-41554870	RTF1	0.0117448159153936	0.5294811217523517	0.0062186583056575	0.0062186583056575	BCLAF1	False	BCLAF1_direct_+/+	BCLAF1_direct_+/+_(962g)	BCLAF1_direct_+/+_(1690r)	3.606563969363539	1	0.7319607825075952	127379
chr18:23143526-23144026	RBBP8	0.0156158532620673	0.2022581952844229	0.0031584342986121	0.0031584342986121	BCLAF1	False	BCLAF1_direct_+/+	BCLAF1_direct_+/+_(962g)	BCLAF1_direct_+/+_(1690r)	0.675740103790864	1	0.448855994278637	220293
chr19:41327560-41328060	HNRNPUL1	0.0069958309179987	0.2037186224790688	0.0014251810377111	0.0014251810377111	BCLAF1	False	BCLAF1_direct_+/+	BCLAF1_direct_+/+_(962g)	BCLAF1_direct_+/+_(1690r)	1.7326158932530893	1	0.5665910351791072	206550
chr8:102662925-102663425	KLF10	0.0190363539898504	0.1004511796101932	0.0019122242137576	0.0019122242137576	BCLAF1	False	BCLAF1_direct_+/+	BCLAF1_direct_+/+_(962g)	BCLAF1_direct_+/+_(1690r)	3.1366910003453743	1	0.6186983396357911	78408
chr3:113667873-113668373	USF3	0.0504732252174916	0.35584292400839	0.0179605400455262	0.0179605400455262	BCLAF1	False	BCLAF1_direct_+/+	BCLAF1_direct_+/+_(962g)	BCLAF1_direct_+/+_(1690r)	0.9370439806868084	1	0.4374560287887643	136693
chr14:50336097-50336597	SOS2	0.0059527201963626	0.1763397186530494	0.0010497010046469	0.0010497010046469	BCLAF1	False	BCLAF1_direct_+/+	BCLAF1_direct_+/+_(962g)	BCLAF1_direct_+/+_(1690r)	1.146619930704198	1	0.5150617698680487	182406
chr1:33364685-33365185	ZNF362	0.0130125038615682	0.2401678433739268	0.0031251849893277	0.0031251849893277	BCLAF1	False	BCLAF1_direct_+/+	BCLAF1_direct_+/+_(962g)	BCLAF1_direct_+/+_(1690r)	1.0462748923880325	1	0.3062427618476043	245246
chr15:41503336-41503836	RTF1	0.0312735627860118	0.6568958707792271	0.020543474258686	0.020543474258686	BCLAF1	False	BCLAF1_direct_+/+	BCLAF1_direct_+/+_(962g)	BCLAF1_direct_+/+_(1690r)	3.606563969363539	1	0.7319607825075952	26303
chr19:4916423-4916923	FEM1A	0.0129997985568215	0.1119118587741665	0.0014548316201836	0.0014548316201836	BCLAF1	False	BCLAF1_direct_+/+	BCLAF1_direct_+/+_(962g)	BCLAF1_direct_+/+_(1690r)	1.2879244442721334	1	0.4260598977737087	135004
chr19:55659539-55660039	U2AF2	0.0570049869719265	0.6017241410151324	0.0343012768192613	0.0343012768192613	BCLAF1	False	BCLAF1_direct_+/+	BCLAF1_direct_+/+_(962g)	BCLAF1_direct_+/+_(1690r)	0.9130097730845156	1	0.6338675847172476	95831
chr6:30518286-30518786	ABCF1	0.0009559668522583	0.2038764569657783	0.0001948991348151	0.0001948991348151	BCLAF1	False	BCLAF1_direct_+/+	BCLAF1_direct_+/+_(962g)	BCLAF1_direct_+/+_(1690r)	0.7533010499057609	1	0.6196114831580826	281700
chr3:48856172-48856672	IP6K2	0.0540129700328692	0.6718078152351282	0.0362863353921423	0.0362863353921423	BCLAF1	False	BCLAF1_direct_+/+	BCLAF1_direct_+/+_(962g)	BCLAF1_direct_+/+_(1690r)	1.1162358476156586	1	0.6742945212425459	96379
chr10:125895671-125896171	EDRF1	0.0256512918873026	0.0887953835435491	0.0022777163015205	0.0022777163015205	BCLAF1	False	BCLAF1_direct_+/+	BCLAF1_direct_+/+_(962g)	BCLAF1_direct_+/+_(1690r)	2.857891025556503	1	0.5467084449261029	127013
chr13:41402677-41403177	NAA16	0.004816291410133	0.2007949487654194	0.0009670869869369	0.0009670869869369	BCLAF1	False	BCLAF1_direct_+/+	BCLAF1_direct_+/+_(962g)	BCLAF1_direct_+/+_(1690r)	0.7616601289245911	1	0.4490639296509141	81695
chr13:27523323-27523823	POLR1D	0.0188826746813605	0.0863692356128631	0.0016308821785554	0.0016308821785554	BCLAF1	False	BCLAF1_direct_+/+	BCLAF1_direct_+/+_(962g)	BCLAF1_direct_+/+_(1690r)	0.5980509551735294	1	0.5657963873010596	238468
chr15:75771077-75771577	UBE2Q2	0.0263855498514187	0.3020481695630012	0.0079697070355343	0.0079697070355343	BCLAF1	False	BCLAF1_direct_+/+	BCLAF1_direct_+/+_(962g)	BCLAF1_direct_+/+_(1690r)	0.6999361740007165	1	0.5430835007884208	212367
chr1:205267260-205267760	DSTYK	0.0130830868165878	0.3903188489459087	0.0051065753869099	0.0051065753869099	BCLAF1	False	BCLAF1_direct_+/+	BCLAF1_direct_+/+_(962g)	BCLAF1_direct_+/+_(1690r)	0.7293613336703444	1	0.4907937546462272	260114
chr14:89014446-89014946	FOXN3	0.0178557710490066	0.4909586913775601	0.0087664459877576	0.0087664459877576	BCLAF1	False	BCLAF1_direct_+/+	BCLAF1_direct_+/+_(962g)	BCLAF1_direct_+/+_(1690r)	4.64728267540116	1	0.6674420989439588	81334
chr7:135659593-135660093	CNOT4	0.0228959141812165	0.3311839047597255	0.0075827582615788	0.0075827582615788	BCLAF1	False	BCLAF1_direct_+/+	BCLAF1_direct_+/+_(962g)	BCLAF1_direct_+/+_(1690r)	1.0502434197656063	1	0.4317866410244523	183222
chr5:140611938-140612438	IK	0.0340281939779631	0.1348809263685804	0.0045897543263974	0.0045897543263974	BCLAF1	False	BCLAF1_direct_+/+	BCLAF1_direct_+/+_(962g)	BCLAF1_direct_+/+_(1690r)	1.4509318609231658	1	0.587110342307706	147083
chr3:44648484-44648984	KIF15	0.0178511145349763	0.0948527810469955	0.0016932278584309	0.0016932278584309	BCLAF1	False	BCLAF1_direct_+/+	BCLAF1_direct_+/+_(962g)	BCLAF1_direct_+/+_(1690r)	0.5985741140579042	1	0.3887142618477823	56336
chr7:74338330-74338830	EIF4H	0.0183243033649323	0.6235412782613114	0.0114259595434179	0.0114259595434179	BCLAF1	False	BCLAF1_direct_+/+	BCLAF1_direct_+/+_(962g)	BCLAF1_direct_+/+_(1690r)	7.353079321856396	1	0.7511140671045095	29490
chrX:136271332-136271832	MAP7D3	0.1070778289919583	0.6043429790633348	0.0647117341646344	0.0647117341646344	BCLAF1	False	BCLAF1_direct_+/+	BCLAF1_direct_+/+_(962g)	BCLAF1_direct_+/+_(1690r)	0.6559608674369215	1	0.5592990060919992	29903
chr11:67280191-67280691	KDM2A	0.0059990373469324	0.1628563243454342	0.0009769811719323	0.0009769811719323	BCLAF1	False	BCLAF1_direct_+/+	BCLAF1_direct_+/+_(962g)	BCLAF1_direct_+/+_(1690r)	1.541210062943576	1	0.5305087831043341	211960
chr1:186374441-186374941	TPR	0.0512446587433245	0.2759073432040463	0.0141387776472686	0.0141387776472686	BCLAF1	False	BCLAF1_direct_+/+	BCLAF1_direct_+/+_(962g)	BCLAF1_direct_+/+_(1690r)	0.7035170718612342	1	0.6737598129153579	146617
chr7:157279087-157279587	DNAJB6	0.001245383236238	0.4884092179392	0.0006082566524456	0.0006082566524456	BCLAF1	False	BCLAF1_direct_+/+	BCLAF1_direct_+/+_(962g)	BCLAF1_direct_+/+_(1690r)	1.9953501128075657	1	0.693292180782416	203729
chr19:42249429-42249929	ERF	0.0110989883002233	0.1409112490629815	0.0015639723047198	0.0015639723047198	BCLAF1	False	BCLAF1_direct_+/+	BCLAF1_direct_+/+_(962g)	BCLAF1_direct_+/+_(1690r)	0.6614940233089426	1	0.2575857075406775	239413
chr12:123270295-123270795	CDK2AP1	0.0141750654609191	0.1685866781809528	0.0023897271990539	0.0023897271990539	BCLAF1	False	BCLAF1_direct_+/+	BCLAF1_direct_+/+_(962g)	BCLAF1_direct_+/+_(1690r)	1.7873676571371448	1	0.3220643376996862	180386
chr17:7924098-7924598	CYB5D1	0.0613776888019055	0.288149635694498	0.0176859586680393	0.0176859586680393	BCLAF1	False	BCLAF1_direct_+/+	BCLAF1_direct_+/+_(962g)	BCLAF1_direct_+/+_(1690r)	1.0248931942790818	1	0.3193142114355534	98649
chr13:110865179-110865679	ANKRD10	0.0264180226881106	0.4861264987770256	0.0128425008739832	0.0128425008739832	BCLAF1	False	BCLAF1_direct_+/+	BCLAF1_direct_+/+_(962g)	BCLAF1_direct_+/+_(1690r)	0.8088085520814822	1	0.4510867126039442	194520
chr11:72225015-72225515	NUMA1	0.0221174694235783	0.0899133894081688	0.0019886566410054	0.0019886566410054	BCLAF1	False	BCLAF1_direct_+/+	BCLAF1_direct_+/+_(962g)	BCLAF1_direct_+/+_(1690r)	1.9170435565360573	1	0.5734740196929636	184448
chr8:63146797-63147297	YTHDF3	0.038745102873002	0.2160000202965187	0.0083689430069591	0.0083689430069591	BCLAF1	False	BCLAF1_direct_+/+	BCLAF1_direct_+/+_(962g)	BCLAF1_direct_+/+_(1690r)	3.851646969606501	1	0.6190850246004234	14529
chr13:27361972-27362472	RPL21	0.0148061835788694	0.1179922517119235	0.0017470149397309	0.0017470149397309	BCLAF1	False	BCLAF1_direct_+/+	BCLAF1_direct_+/+_(962g)	BCLAF1_direct_+/+_(1690r)	1.041591900519148	1	0.5471847248924466	227000
chr20:38152703-38153203	RPRD1B	0.0088640851700009	0.2369084680588717	0.0020999768383682	0.0020999768383682	BCLAF1	False	BCLAF1_direct_+/+	BCLAF1_direct_+/+_(962g)	BCLAF1_direct_+/+_(1690r)	0.8389046709686225	1	0.4870505212382506	211911
chr1:202161979-202162479	PTPN7	0.0191634002545848	0.4023973398958437	0.0077113012858042	0.0077113012858042	BCLAF1	False	BCLAF1_direct_+/+	BCLAF1_direct_+/+_(962g)	BCLAF1_direct_+/+_(1690r)	3.836204675200989	1	0.553440837846488	61268
chr14:105174323-105174823	BRF1	0.007552294813756	0.2178701752210574	0.0016454197943941	0.0016454197943941	BCLAF1	False	BCLAF1_direct_+/+	BCLAF1_direct_+/+_(962g)	BCLAF1_direct_+/+_(1690r)	0.9855789575503244	1	0.3061773520547711	194430
chr7:127629348-127629848	ARF5	0.0185023137914697	0.0852162448278988	0.0015766977019364	0.0015766977019364	BCLAF1	False	BCLAF1_direct_+/+	BCLAF1_direct_+/+_(962g)	BCLAF1_direct_+/+_(1690r)	0.7374220104865035	1	0.4916744092734602	219556
chr7:100966324-100966824	SRRT	0.0103750143065701	0.0773456345128233	0.0008024620646212	0.0008024620646212	BCLAF1	False	BCLAF1_direct_+/+	BCLAF1_direct_+/+_(962g)	BCLAF1_direct_+/+_(1690r)	5.170393698849485	1	0.6694946798696654	28175
chr11:47254743-47255243	ARFGAP2	0.0278344423793883	0.2758193514164744	0.0076772778441221	0.0076772778441221	BCLAF1	False	BCLAF1_direct_+/+	BCLAF1_direct_+/+_(962g)	BCLAF1_direct_+/+_(1690r)	0.8306743115753334	1	0.6259111755928006	117685
chr1:37509283-37509783	SNIP1	0.0405162131039335	0.2742029410117888	0.0111096647917589	0.0111096647917589	BCLAF1	False	BCLAF1_direct_+/+	BCLAF1_direct_+/+_(962g)	BCLAF1_direct_+/+_(1690r)	0.6711458247795299	1	0.4704877638776624	156617
chr4:2787251-2787751	TNIP2	0.0710406090942358	0.2208523818346954	0.0156894877254495	0.0156894877254495	BCLAF1	False	BCLAF1_direct_+/+	BCLAF1_direct_+/+_(962g)	BCLAF1_direct_+/+_(1690r)	0.9003696077582153	1	0.396118531013875	77452
chr5:181121948-181122448	RACK1	0.0534367572951903	0.5781183391653348	0.0308927693778765	0.0308927693778765	BCLAF1	False	BCLAF1_direct_+/+	BCLAF1_direct_+/+_(962g)	BCLAF1_direct_+/+_(1690r)	1.2014996236327682	1	0.7038082913796935	56480
chr3:170006834-170007334	SEC62	0.0087074551762389	0.1221965591667844	0.0010640210616354	0.0010640210616354	BCLAF1	False	BCLAF1_direct_+/+	BCLAF1_direct_+/+_(962g)	BCLAF1_direct_+/+_(1690r)	1.8530778974798008	1	0.5669700740437983	173879
chr19:39402640-39403140	SAMD4B	0.0023616058010379	0.0698506301024042	0.0001649596532559	0.0001649596532559	BCLAF1	False	BCLAF1_direct_+/+	BCLAF1_direct_+/+_(962g)	BCLAF1_direct_+/+_(1690r)	2.8824942668976523	1	0.609738150159498	179615
chr15:75426177-75426677	SIN3A	0.0289175536807485	0.3055666669525784	0.0088362404946486	0.0088362404946486	BCLAF1	False	BCLAF1_direct_+/+	BCLAF1_direct_+/+_(962g)	BCLAF1_direct_+/+_(1690r)	2.3575114729687217	1	0.6163180210393266	140591
chr16:69328228-69328728	PDF	0.0176780239589519	0.0851739918174918	0.0015057078680291	0.0015057078680291	BCLAF1	False	BCLAF1_direct_+/+	BCLAF1_direct_+/+_(962g)	BCLAF1_direct_+/+_(1690r)	0.7705069278309473	1	0.0982108002533464	199807
chr5:179793595-179794095	CANX	0.0199976799462816	0.5008896181140637	0.0100166302714602	0.0100166302714602	BCLAF1	False	BCLAF1_direct_+/+	BCLAF1_direct_+/+_(962g)	BCLAF1_direct_+/+_(1690r)	1.4347898715526437	1	0.6877043759421549	197202
chrX:71052503-71053003	IL2RG	0.0494225172185968	0.5066119396603393	0.0250380373110098	0.0250380373110098	BCLAF1	False	BCLAF1_direct_+/+	BCLAF1_direct_+/+_(962g)	BCLAF1_direct_+/+_(1690r)	1.2991140580089793	1	0.4959348373850912	91283
chr9:121213080-121213580	RAB14	0.0096274736109174	0.1758607398774807	0.0016930946323668	0.0016930946323668	BCLAF1	False	BCLAF1_direct_+/+	BCLAF1_direct_+/+_(962g)	BCLAF1_direct_+/+_(1690r)	4.128124252646117	1	0.664747487993014	80002
chr12:110312899-110313399	ATP2A2	0.0073323590227436	0.3877983812234905	0.0028434769595694	0.0028434769595694	BCLAF1	False	BCLAF1_direct_+/+	BCLAF1_direct_+/+_(962g)	BCLAF1_direct_+/+_(1690r)	0.700200974110927	1	0.5071101946884624	178519
chr9:136666240-136666740	RABL6	0.000823608467684	0.3277564306718677	0.0002699429716392	0.0002699429716392	BCLAF1	False	BCLAF1_direct_+/+	BCLAF1_direct_+/+_(962g)	BCLAF1_direct_+/+_(1690r)	0.840291223775368	1	0.6698997058348489	282030
chr1:154493140-154493640	ADAR	0.0058883003615589	0.1332637945707233	0.0007846972497535	0.0007846972497535	BCLAF1	False	BCLAF1_direct_+/+	BCLAF1_direct_+/+_(962g)	BCLAF1_direct_+/+_(1690r)	2.2299257653289137	1	0.5755170130951386	144031
chr1:24742420-24742920	SRRM1	0.0318922996812851	0.3480340287450157	0.011099605544021	0.011099605544021	BCLAF1	False	BCLAF1_direct_+/+	BCLAF1_direct_+/+_(962g)	BCLAF1_direct_+/+_(1690r)	4.162304924938609	1	0.7704901051952094	96663
chr19:45087476-45087976	CLASRP	0.0207689732092358	0.3341406408087176	0.0069397580170731	0.0069397580170731	BCLAF1	False	BCLAF1_direct_+/+	BCLAF1_direct_+/+_(962g)	BCLAF1_direct_+/+_(1690r)	0.7603867913079715	1	0.4614796002774196	210458
chr3:111712275-111712775	CD96	0.0768554081698731	0.5740587801375631	0.0441195218609718	0.0441195218609718	BCLAF1	False	BCLAF1_direct_+/+	BCLAF1_direct_+/+_(962g)	BCLAF1_direct_+/+_(1690r)	1.026531552648517	1	0.4819542910988347	65088
chr5:140609135-140609635	SLC35A4	0.0293023430591972	0.2662983531129201	0.007803165699014	0.007803165699014	BCLAF1	False	BCLAF1_direct_+/+	BCLAF1_direct_+/+_(962g)	BCLAF1_direct_+/+_(1690r)	1.4999993930349975	1	0.3553397554924344	97667
chr8:144506752-144507252	VPS28	0.0108099128586601	0.4432778100346696	0.0047917944986524	0.0047917944986524	BCLAF1	False	BCLAF1_direct_+/+	BCLAF1_direct_+/+_(962g)	BCLAF1_direct_+/+_(1690r)	0.6501786233181285	1	0.6020984875255401	216161
chr12:132558223-132558723	FBRSL1	0.0034279299714827	0.4662906600852587	0.0015984117291287	0.0015984117291287	BCLAF1	False	BCLAF1_direct_+/+	BCLAF1_direct_+/+_(962g)	BCLAF1_direct_+/+_(1690r)	1.2643284063966005	1	0.5883537086039737	228172
chr2:195494017-195494517	SLC39A10	0.0347976381940803	0.3041171713115012	0.0105825592959047	0.0105825592959047	BCLAF1	False	BCLAF1_direct_+/+	BCLAF1_direct_+/+_(962g)	BCLAF1_direct_+/+_(1690r)	0.7117681760043004	1	0.3693818641276142	190260
chr1:1328086-1328586	CCNL2	0.0010481035803598	0.3825660467686339	0.0004009688433423	0.0004009688433423	BCLAF1	False	BCLAF1_direct_+/+	BCLAF1_direct_+/+_(962g)	BCLAF1_direct_+/+_(1690r)	0.801788869222136	1	0.4811354844658683	280339
chr11:118652998-118653498	DDX6	0.1029586568371753	0.655409304000798	0.0674800616185101	0.0674800616185101	BCLAF1	False	BCLAF1_direct_+/+	BCLAF1_direct_+/+_(962g)	BCLAF1_direct_+/+_(1690r)	1.4397542056288617	1	0.6197933367589656	32144
chr5:150346829-150347329	RPS14	0.0198941566837403	0.6319857387634684	0.0125728233088498	0.0125728233088498	BCLAF1	False	BCLAF1_direct_+/+	BCLAF1_direct_+/+_(962g)	BCLAF1_direct_+/+_(1690r)	0.9652997623821744	1	0.671028434975699	172317
chr2:37105080-37105580	CEBPZ	0.0150097818067227	0.2164413542165023	0.0032487375007412	0.0032487375007412	BCLAF1	False	BCLAF1_direct_+/+	BCLAF1_direct_+/+_(962g)	BCLAF1_direct_+/+_(1690r)	2.98316213065517	1	0.4349790746495077	86462
chr17:42178691-42179191	STAT5A	0.0122623641707134	0.2186499341764386	0.002681165118774	0.002681165118774	BCLAF1	False	BCLAF1_direct_+/+	BCLAF1_direct_+/+_(962g)	BCLAF1_direct_+/+_(1690r)	0.6974336178698367	1	0.6200793445245356	249070
chr19:2197204-2197704	SF3A2	0.0027266066080883	0.2751659369285254	0.0007502692619501	0.0007502692619501	BCLAF1	False	BCLAF1_direct_+/+	BCLAF1_direct_+/+_(962g)	BCLAF1_direct_+/+_(1690r)	1.0667895706015336	1	0.3760929087527556	267172
chr3:42492424-42492924	NKTR	0.0214668932725189	0.1490645035414166	0.0031999517882446	0.0031999517882446	BCLAF1	False	BCLAF1_direct_+/+	BCLAF1_direct_+/+_(962g)	BCLAF1_direct_+/+_(1690r)	1.298545885629493	1	0.6580681742957459	105124
chr3:151347364-151347864	IGSF10	0.013180538256906	0.0743619588937554	0.0009801306440576	0.0009801306440576	BCLAF1	False	BCLAF1_direct_+/+	BCLAF1_direct_+/+_(962g)	BCLAF1_direct_+/+_(1690r)	0.6624340532780226	1	0.3756724537616701	239876
chr17:49728454-49728954	KAT7	0.0023949228009127	0.3130242343968116	0.0007496688761951	0.0007496688761951	BCLAF1	False	BCLAF1_direct_+/+	BCLAF1_direct_+/+_(962g)	BCLAF1_direct_+/+_(1690r)	1.8785880745835613	1	0.6562944350077784	258217
chr5:136012117-136012617	SMAD5	0.0962429338730415	0.3045645722078886	0.029312187983075	0.029312187983075	BCLAF1	False	BCLAF1_direct_+/+	BCLAF1_direct_+/+_(962g)	BCLAF1_direct_+/+_(1690r)	1.3470080920951495	1	0.529808130702184	21198
chr22:37913185-37913685	EIF3L	0.0031273840555682	0.4010576025334127	0.0012542611515274	0.0012542611515274	BCLAF1	False	BCLAF1_direct_+/+	BCLAF1_direct_+/+_(962g)	BCLAF1_direct_+/+_(1690r)	1.5097797776578523	1	0.6842206074568908	243616
chr12:122081568-122082068	MLXIP	0.0071265457179565	0.4990373360147949	0.0035564123900766	0.0035564123900766	BCLAF1	False	BCLAF1_direct_+/+	BCLAF1_direct_+/+_(962g)	BCLAF1_direct_+/+_(1690r)	4.787657036909972	1	0.6371622626846626	125664
chrX:136191156-136191656	MAP7D3	0.023171820159214	0.1757985156450269	0.0040735715887833	0.0040735715887833	BCLAF1	False	BCLAF1_direct_+/+	BCLAF1_direct_+/+_(962g)	BCLAF1_direct_+/+_(1690r)	0.6559608674369215	1	0.5592990060919992	233600
chr7:56005654-56006154	CHCHD2	0.0488116556753809	0.4961886742815279	0.0242197907190537	0.0242197907190537	BCLAF1	False	BCLAF1_direct_+/+	BCLAF1_direct_+/+_(962g)	BCLAF1_direct_+/+_(1690r)	0.9047214121042448	1	0.6015672512427732	166816
chr5:57282400-57282900	GPBP1	0.0044128370807471	0.1354637459273656	0.0005977794411251	0.0005977794411251	BCLAF1	False	BCLAF1_direct_+/+	BCLAF1_direct_+/+_(962g)	BCLAF1_direct_+/+_(1690r)	2.795719847249156	1	0.656773706054719	148359
chr11:60858432-60858932	PRPF19	0.0190146766335337	0.1761077702223176	0.00334863230343	0.00334863230343	BCLAF1	False	BCLAF1_direct_+/+	BCLAF1_direct_+/+_(962g)	BCLAF1_direct_+/+_(1690r)	2.5459269699289737	1	0.6001927998085167	30243
chr2:195662822-195663322	SLC39A10	0.0152035855581687	0.2814456016304117	0.0042789822843582	0.0042789822843582	BCLAF1	False	BCLAF1_direct_+/+	BCLAF1_direct_+/+_(962g)	BCLAF1_direct_+/+_(1690r)	0.7117681760043004	1	0.3693818641276142	229448
chr22:37918637-37919137	MICALL1	0.0051491594575803	0.1459485043319418	0.0007515121214005	0.0007515121214005	BCLAF1	False	BCLAF1_direct_+/+	BCLAF1_direct_+/+_(962g)	BCLAF1_direct_+/+_(1690r)	1.8902109289258	1	0.3057685467766025	157973
chr1:156103057-156103557	ARHGEF2	0.0100535035932971	0.3651022873107502	0.0036705571573996	0.0036705571573996	BCLAF1	False	BCLAF1_direct_+/+	BCLAF1_direct_+/+_(962g)	BCLAF1_direct_+/+_(1690r)	1.039465523263159	1	0.5233399104351234	172247
chr17:28761006-28761506	SGK494	0.0042252646468457	0.0871343305414751	0.0003681656063634	0.0003681656063634	BCLAF1	False	BCLAF1_direct_+/+	BCLAF1_direct_+/+_(962g)	BCLAF1_direct_+/+_(1690r)	1.5305226984843423	1	0.3511175077679961	258220
chr12:6688522-6689022	CHD4	0.0043783965079395	0.2580069239225144	0.0011296566147265	0.0011296566147265	BCLAF1	False	BCLAF1_direct_+/+	BCLAF1_direct_+/+_(962g)	BCLAF1_direct_+/+_(1690r)	5.447094718994988	1	0.7184215359548548	64303
chr12:132598856-132599356	FBRSL1	0.0015312548232556	0.1637331240973429	0.0002507171360007	0.0002507171360007	BCLAF1	False	BCLAF1_direct_+/+	BCLAF1_direct_+/+_(962g)	BCLAF1_direct_+/+_(1690r)	1.2643284063966005	1	0.5883537086039737	186774
chr3:45972438-45972938	FYCO1	0.0262735300436781	0.0655053459348554	0.0017210566744409	0.0017210566744409	BCLAF1	False	BCLAF1_direct_+/+	BCLAF1_direct_+/+_(962g)	BCLAF1_direct_+/+_(1690r)	0.7489732992613726	1	0.249163227484864	200892
chr3:136163630-136164130	PCCB	0.0398103477502765	0.433414836374168	0.0172543953561848	0.0172543953561848	BCLAF1	False	BCLAF1_direct_+/+	BCLAF1_direct_+/+_(962g)	BCLAF1_direct_+/+_(1690r)	0.6517813173975076	1	0.5292739482519857	185725
chr15:24955080-24955580	SNRPN	0.125880027960767	0.4671123605695179	0.0588001170093107	0.0588001170093107	BCLAF1	False	BCLAF1_direct_+/+	BCLAF1_direct_+/+_(962g)	BCLAF1_direct_+/+_(1690r)	0.8056414359426818	1	0.5515646843530556	15181
chr15:57082050-57082550	TCF12	0.0038823762565021	0.2462097759166295	0.0009558789881374	0.0009558789881374	BCLAF1	False	BCLAF1_direct_+/+	BCLAF1_direct_+/+_(962g)	BCLAF1_direct_+/+_(1690r)	2.615714051192344	1	0.5467773795513983	178279
chr19:911674-912174	PTBP1	0.0040954693007162	0.1900110642102945	0.0007781844802696	0.0007781844802696	BCLAF1	False	BCLAF1_direct_+/+	BCLAF1_direct_+/+_(962g)	BCLAF1_direct_+/+_(1690r)	0.7681742463243522	1	0.6429488279975212	240623
chr5:64775146-64775646	CWC27	0.0220674252356331	0.0905277447007435	0.0019977142379341	0.0019977142379341	BCLAF1	False	BCLAF1_direct_+/+	BCLAF1_direct_+/+_(962g)	BCLAF1_direct_+/+_(1690r)	1.0312617758670295	1	0.5729982176110583	212142
chr17:40018107-40018607	THRA	0.0446675968936432	0.3850752192434464	0.0172003846668975	0.0172003846668975	BCLAF1	False	BCLAF1_direct_+/+	BCLAF1_direct_+/+_(962g)	BCLAF1_direct_+/+_(1690r)	1.4422922417352333	1	0.425214243131473	133133
chr4:109968933-109969433	GAR1	0.0442529997475203	0.5687774830460195	0.0251701098136307	0.0251701098136307	BCLAF1	False	BCLAF1_direct_+/+	BCLAF1_direct_+/+_(962g)	BCLAF1_direct_+/+_(1690r)	0.6022796769107216	1	0.6513856362283535	163720
chr1:62800585-62801085	DOCK7	0.0262282028261216	0.1611175827626361	0.0042258246395528	0.0042258246395528	BCLAF1	False	BCLAF1_direct_+/+	BCLAF1_direct_+/+_(962g)	BCLAF1_direct_+/+_(1690r)	0.698411674374589	1	0.4285168661921207	226263
chr18:2917342-2917842	SMCHD1	0.0141451580949931	0.098432178746506	0.0013923387300039	0.0013923387300039	BCLAF1	False	BCLAF1_direct_+/+	BCLAF1_direct_+/+_(962g)	BCLAF1_direct_+/+_(1690r)	0.8019794546817088	1	0.3935820915041096	203651
chr13:21039168-21039668	LATS2	0.0163102926528272	0.3236703404263192	0.0052791579753934	0.0052791579753934	BCLAF1	False	BCLAF1_direct_+/+	BCLAF1_direct_+/+_(962g)	BCLAF1_direct_+/+_(1690r)	1.450628242375032	1	0.4323037710543116	113274
chr14:74875704-74876204	FCF1	0.0460294857461329	0.2586954982664172	0.0119076207500427	0.0119076207500427	BCLAF1	False	BCLAF1_direct_+/+	BCLAF1_direct_+/+_(962g)	BCLAF1_direct_+/+_(1690r)	1.9422455800218	1	0.4046356736058872	68079
chr15:75693931-75694431	SNX33	0.0152998266679841	0.0928792612728528	0.001421036598525	0.001421036598525	BCLAF1	False	BCLAF1_direct_+/+	BCLAF1_direct_+/+_(962g)	BCLAF1_direct_+/+_(1690r)	0.7935415080030873	1	0.1672571915933763	215240
chr1:246784943-246785443	SCCPDH	0.0696217769193842	0.7774664841595527	0.0541285981224543	0.0541285981224543	BCLAF1	False	BCLAF1_direct_+/+	BCLAF1_direct_+/+_(962g)	BCLAF1_direct_+/+_(1690r)	1.725118397679549	1	0.6416585664175252	49103
chr12:124797205-124797705	DHX37	0.0263136611175653	0.2002917087554054	0.0052704081488478	0.0052704081488478	BCLAF1	False	BCLAF1_direct_+/+	BCLAF1_direct_+/+_(962g)	BCLAF1_direct_+/+_(1690r)	0.8733239679689377	1	0.3749612320353678	181325
chr5:138668566-138669066	HSPA9	0.0038275357903529	0.1201363726514425	0.0004598262660465	0.0004598262660465	BCLAF1	False	BCLAF1_direct_+/+	BCLAF1_direct_+/+_(962g)	BCLAF1_direct_+/+_(1690r)	1.531551082665828	1	0.693923006959089	256926
chr4:88539385-88539885	PYURF	0.0120206888435236	0.4154336273836638	0.0049937983699153	0.0049937983699153	BCLAF1	False	BCLAF1_direct_+/+	BCLAF1_direct_+/+_(962g)	BCLAF1_direct_+/+_(1690r)	1.280377108729914	1	0.6494487957981212	125907
chr14:104713156-104713656	AKT1	0.0343978779392267	0.4854964153994906	0.0167000464368438	0.0167000464368438	BCLAF1	False	BCLAF1_direct_+/+	BCLAF1_direct_+/+_(962g)	BCLAF1_direct_+/+_(1690r)	0.6505673870579286	1	0.5535170612583126	200944
chr10:93573276-93573776	FRA10AC1	0.0506157879658274	0.4399783049020346	0.0222698485904855	0.0222698485904855	BCLAF1	False	BCLAF1_direct_+/+	BCLAF1_direct_+/+_(962g)	BCLAF1_direct_+/+_(1690r)	0.5704162413033775	1	0.4668100926979006	126647
chr3:73098786-73099286	EBLN2	0.0329094430593267	0.1604309839740756	0.0052796943320465	0.0052796943320465	BCLAF1	False	BCLAF1_direct_+/+	BCLAF1_direct_+/+_(962g)	BCLAF1_direct_+/+_(1690r)	1.9505217206336296	1	0.3988565835383825	142828
chr1:206962448-206962948	YOD1	0.0242918077062239	0.3651800465492124	0.0088708834689233	0.0088708834689233	BCLAF1	False	BCLAF1_direct_+/+	BCLAF1_direct_+/+_(962g)	BCLAF1_direct_+/+_(1690r)	0.7005470039350781	1	0.5282844024163869	143095
chr4:145012777-145013277	OTUD4	0.0663293155344358	0.512409249645698	0.033987754802513	0.033987754802513	BCLAF1	False	BCLAF1_direct_+/+	BCLAF1_direct_+/+_(962g)	BCLAF1_direct_+/+_(1690r)	2.19892682208934	1	0.6086922959715618	26121
chr2:101842525-101843025	MAP4K4	0.0315029087905279	0.4418959021086428	0.0139210062990366	0.0139210062990366	BCLAF1	False	BCLAF1_direct_+/+	BCLAF1_direct_+/+_(962g)	BCLAF1_direct_+/+_(1690r)	1.1671640782418278	1	0.5464456632658301	114012
chr8:43055994-43056494	POMK	0.045215469394749	0.0508334222102055	0.0022984570461759	0.0022984570461759	BCLAF1	False	BCLAF1_direct_+/+	BCLAF1_direct_+/+_(962g)	BCLAF1_direct_+/+_(1690r)	1.5841771991235083	1	0.1620123217311438	77425
chr3:155987031-155987531	GMPS	0.0529652390117416	0.5164356640778514	0.0273531383820709	0.0273531383820709	BCLAF1	False	BCLAF1_direct_+/+	BCLAF1_direct_+/+_(962g)	BCLAF1_direct_+/+_(1690r)	1.065248346773103	1	0.6429641811937469	145609
chr17:16511874-16512374	UBB	0.0340652733151094	0.3051040822661455	0.0103934539519518	0.0103934539519518	BCLAF1	False	BCLAF1_direct_+/+	BCLAF1_direct_+/+_(962g)	BCLAF1_direct_+/+_(1690r)	1.333152105706908	1	0.6569933653319131	114286
chr14:24154911-24155411	DCAF11	0.0472065135524506	0.4138943897857001	0.0195385111207019	0.0195385111207019	BCLAF1	False	BCLAF1_direct_+/+	BCLAF1_direct_+/+_(962g)	BCLAF1_direct_+/+_(1690r)	0.9295110838842324	1	0.4896166714481805	130069
chr21:43968826-43969326	TRAPPC10	0.0062509287333265	0.2512563975019203	0.0015705858345768	0.0015705858345768	BCLAF1	False	BCLAF1_direct_+/+	BCLAF1_direct_+/+_(962g)	BCLAF1_direct_+/+_(1690r)	0.6825544424047323	1	0.3937424534509657	236944
chrX:1592677-1593177	AKAP17A	0.0223203106010516	0.4987358713584199	0.011131939556606	0.011131939556606	BCLAF1	False	BCLAF1_direct_+/+	BCLAF1_direct_+/+_(962g)	BCLAF1_direct_+/+_(1690r)	0.9538755525413724	1	0.4577252606839707	224660
chr15:101135586-101136086	LRRK1	0.0021380986915292	0.3519593381266876	0.0007525238003201	0.0007525238003201	BCLAF1	False	BCLAF1_direct_+/+	BCLAF1_direct_+/+_(962g)	BCLAF1_direct_+/+_(1690r)	0.645092776464685	1	0.4816550492952243	249083
chr14:105175736-105176236	BRF1	0.0051640184306283	0.1950394939144356	0.0010071875412745	0.0010071875412745	BCLAF1	False	BCLAF1_direct_+/+	BCLAF1_direct_+/+_(962g)	BCLAF1_direct_+/+_(1690r)	0.9855789575503244	1	0.3061773520547711	225396
chr1:151804429-151804929	MRPL9	0.012891264183214	0.4984554399994183	0.0064257207605926	0.0064257207605926	BCLAF1	False	BCLAF1_direct_+/+	BCLAF1_direct_+/+_(962g)	BCLAF1_direct_+/+_(1690r)	1.6432484495523276	1	0.6040336886994689	130127
chr14:74665550-74666050	FCF1	0.0168194063934827	0.242654136279786	0.0040812985311492	0.0040812985311492	BCLAF1	False	BCLAF1_direct_+/+	BCLAF1_direct_+/+_(962g)	BCLAF1_direct_+/+_(1690r)	1.9422455800218	1	0.4046356736058872	150005
chr6:20417843-20418343	E2F3	0.0370853676963542	0.4154612568541356	0.015407533474025	0.015407533474025	BCLAF1	False	BCLAF1_direct_+/+	BCLAF1_direct_+/+_(962g)	BCLAF1_direct_+/+_(1690r)	2.836112991339118	1	0.5916593733800711	77046
chr3:10238860-10239360	SEC13	0.0095265120537431	0.3831836026915708	0.0036504032098379	0.0036504032098379	BCLAF1	False	BCLAF1_direct_+/+	BCLAF1_direct_+/+_(962g)	BCLAF1_direct_+/+_(1690r)	3.464798063195489	1	0.5659052134486667	125279
chr3:51441526-51442026	DCAF1	0.0186245344299432	0.2452285299793232	0.0045672671998042	0.0045672671998042	BCLAF1	False	BCLAF1_direct_+/+	BCLAF1_direct_+/+_(962g)	BCLAF1_direct_+/+_(1690r)	0.6863137307765692	1	0.3770600130031537	167837
chr17:81600079-81600579	NPLOC4	0.0195303249865749	0.2171211035426779	0.0042404457136322	0.0042404457136322	BCLAF1	False	BCLAF1_direct_+/+	BCLAF1_direct_+/+_(962g)	BCLAF1_direct_+/+_(1690r)	0.6345561448886686	1	0.4095180074338252	235067
chr6:167092697-167093197	RNASET2	0.0335560210877597	0.3408426992138266	0.0114373248024281	0.0114373248024281	BCLAF1	False	BCLAF1_direct_+/+	BCLAF1_direct_+/+_(962g)	BCLAF1_direct_+/+_(1690r)	0.5789994169233853	1	0.544686660780985	164471
chr16:2071260-2071760	RPS2	0.0647493529016568	0.7024313574777198	0.0454819758545147	0.0454819758545147	BCLAF1	False	BCLAF1_direct_+/+	BCLAF1_direct_+/+_(962g)	BCLAF1_direct_+/+_(1690r)	2.3757342930049923	1	0.7531610399778662	57564
chr19:771283-771783	PTBP1	0.0010275190951008	0.2820523627295813	0.0002898141885229	0.0002898141885229	BCLAF1	False	BCLAF1_direct_+/+	BCLAF1_direct_+/+_(962g)	BCLAF1_direct_+/+_(1690r)	0.7681742463243522	1	0.6429488279975212	245135
chr19:39424248-39424748	SAMD4B	0.0012104629582549	0.1480477093221225	0.0001792062681889	0.0001792062681889	BCLAF1	False	BCLAF1_direct_+/+	BCLAF1_direct_+/+_(962g)	BCLAF1_direct_+/+_(1690r)	2.8824942668976523	1	0.609738150159498	236493
chr14:24154911-24155411	FITM1	0.0150483363022161	0.0899138163023311	0.0013530533459331	0.0013530533459331	BCLAF1	False	BCLAF1_direct_+/+	BCLAF1_direct_+/+_(962g)	BCLAF1_direct_+/+_(1690r)	0.981832691442301	1	0.1448748668293023	180926
chrX:274764-275264	GTPBP6	0.0713378404811169	0.5368893484079045	0.0383005266927339	0.0383005266927339	BCLAF1	False	BCLAF1_direct_+/+	BCLAF1_direct_+/+_(962g)	BCLAF1_direct_+/+_(1690r)	0.6050326556612192	1	0.5069228821399272	84355
chr3:15636345-15636845	HACL1	0.0187036620769565	0.1332697408752589	0.0024926321984144	0.0024926321984144	BCLAF1	False	BCLAF1_direct_+/+	BCLAF1_direct_+/+_(962g)	BCLAF1_direct_+/+_(1690r)	0.7933367269846625	1	0.5076081820899072	210588
chr12:49068857-49069357	KMT2D	0.0019708450232135	0.0905527781451165	0.0001784654921454	0.0001784654921454	BCLAF1	False	BCLAF1_direct_+/+	BCLAF1_direct_+/+_(962g)	BCLAF1_direct_+/+_(1690r)	1.053992542966053	1	0.431261435963465	253712
chr17:2192982-2193482	TSR1	0.0177092575611341	0.4169737133530926	0.0073842948859924	0.0073842948859924	BCLAF1	False	BCLAF1_direct_+/+	BCLAF1_direct_+/+_(962g)	BCLAF1_direct_+/+_(1690r)	0.8127525012673456	1	0.5552287982124399	202523
chr16:55510127-55510627	LPCAT2	0.0645342104623744	0.4184076159087213	0.0270016051441137	0.0270016051441137	BCLAF1	False	BCLAF1_direct_+/+	BCLAF1_direct_+/+_(962g)	BCLAF1_direct_+/+_(1690r)	0.8816232187120155	1	0.5272316857657596	90828
chr2:174340705-174341205	CIR1	0.0185882657019021	0.1030199997413525	0.0019149631278021	0.0019149631278021	BCLAF1	False	BCLAF1_direct_+/+	BCLAF1_direct_+/+_(962g)	BCLAF1_direct_+/+_(1690r)	3.259054831642036	1	0.6123880562564171	166077
chr14:65054738-65055238	MAX	0.0873930611623829	0.51140196737358	0.0446929834132422	0.0446929834132422	BCLAF1	False	BCLAF1_direct_+/+	BCLAF1_direct_+/+_(962g)	BCLAF1_direct_+/+_(1690r)	1.293834084057587	1	0.5710663297001651	39361
chr17:56810990-56811490	COIL	0.099876573306873	0.5718572419290777	0.0571151417445957	0.0571151417445957	BCLAF1	False	BCLAF1_direct_+/+	BCLAF1_direct_+/+_(962g)	BCLAF1_direct_+/+_(1690r)	2.067645593039573	1	0.637324825231998	21515
chr1:155022807-155023307	KRTCAP2	0.0225852621828968	0.5631645366917121	0.0127192187132919	0.0127192187132919	BCLAF1	False	BCLAF1_direct_+/+	BCLAF1_direct_+/+_(962g)	BCLAF1_direct_+/+_(1690r)	1.6232259504946902	1	0.6029498651524091	98165
chr3:52490964-52491464	PBRM1	0.017658271448619	0.2314363208791828	0.0040867653771543	0.0040867653771543	BCLAF1	False	BCLAF1_direct_+/+	BCLAF1_direct_+/+_(962g)	BCLAF1_direct_+/+_(1690r)	0.8689676684185771	1	0.5445933774402709	202690
chr19:41194084-41194584	HNRNPUL1	0.0027383057105068	0.215039189308625	0.0005888430400665	0.0005888430400665	BCLAF1	False	BCLAF1_direct_+/+	BCLAF1_direct_+/+_(962g)	BCLAF1_direct_+/+_(1690r)	1.7326158932530893	1	0.5665910351791072	240222
chr9:137715368-137715868	EHMT1	0.0085901256088656	0.3843127123150743	0.0033012944718703	0.0033012944718703	BCLAF1	False	BCLAF1_direct_+/+	BCLAF1_direct_+/+_(962g)	BCLAF1_direct_+/+_(1690r)	3.556113723705101	1	0.6022111554521506	115938
chr5:33364222-33364722	TARS	0.0369661339785171	0.2671795412947748	0.0098765947198214	0.0098765947198214	BCLAF1	False	BCLAF1_direct_+/+	BCLAF1_direct_+/+_(962g)	BCLAF1_direct_+/+_(1690r)	0.6272495991850612	1	0.6662614306854224	176697
chr7:5356451-5356951	WIPI2	0.0052260101942658	0.333123415136789	0.0017409063634535	0.0017409063634535	BCLAF1	False	BCLAF1_direct_+/+	BCLAF1_direct_+/+_(962g)	BCLAF1_direct_+/+_(1690r)	2.1996028142895447	1	0.6408914563982553	84386
chr11:2393332-2393832	CD81	0.0026611395276279	0.1391869129373235	0.000370395795746	0.000370395795746	BCLAF1	False	BCLAF1_direct_+/+	BCLAF1_direct_+/+_(962g)	BCLAF1_direct_+/+_(1690r)	5.454445342596792	1	0.6559537583922382	106993
chr19:3608099-3608599	NFIC	0.0011601863167541	0.3684369163530445	0.0004274554689398	0.0004274554689398	BCLAF1	False	BCLAF1_direct_+/+	BCLAF1_direct_+/+_(962g)	BCLAF1_direct_+/+_(1690r)	1.6866367705895615	1	0.6345063377090733	273461
chr22:50399913-50400413	HDAC10	0.0249102859296829	0.1603699174084844	0.0039948604971649	0.0039948604971649	BCLAF1	False	BCLAF1_direct_+/+	BCLAF1_direct_+/+_(962g)	BCLAF1_direct_+/+_(1690r)	0.6513866680883821	1	0.2851122554900318	185934
chr11:68793577-68794077	IGHMBP2	0.0365802361564295	0.2952338773214305	0.0107997249537962	0.0107997249537962	BCLAF1	False	BCLAF1_direct_+/+	BCLAF1_direct_+/+_(962g)	BCLAF1_direct_+/+_(1690r)	1.7070061714834617	1	0.3736240328135693	158959
chr21:29074683-29075183	USP16	0.0142156362078303	0.3723406889852667	0.0052930597799874	0.0052930597799874	BCLAF1	False	BCLAF1_direct_+/+	BCLAF1_direct_+/+_(962g)	BCLAF1_direct_+/+_(1690r)	1.919488008695764	1	0.6157372677311433	114835
chr4:77093489-77093989	CCNI	0.0324124441642039	0.5468982507537153	0.0177263090160556	0.0177263090160556	BCLAF1	False	BCLAF1_direct_+/+	BCLAF1_direct_+/+_(962g)	BCLAF1_direct_+/+_(1690r)	0.992336498259622	1	0.6904574847844934	196556
chr9:84036835-84037335	HNRNPK	0.0639518130588658	0.3911254000137143	0.0250131784642511	0.0250131784642511	BCLAF1	False	BCLAF1_direct_+/+	BCLAF1_direct_+/+_(962g)	BCLAF1_direct_+/+_(1690r)	1.6720746797731971	1	0.7110800404717732	49412
chr13:20189039-20189539	ZMYM2	0.0669323786250566	0.2034487674531443	0.0136173099339749	0.0136173099339749	BCLAF1	False	BCLAF1_direct_+/+	BCLAF1_direct_+/+_(962g)	BCLAF1_direct_+/+_(1690r)	2.81354301851974	1	0.5843781140446042	37303
chr16:75506495-75506995	KARS	0.0262886028553184	0.1125615976064463	0.002959087136236	0.002959087136236	BCLAF1	False	BCLAF1_direct_+/+	BCLAF1_direct_+/+_(962g)	BCLAF1_direct_+/+_(1690r)	1.3045099988276063	1	0.5883873011870204	94598
chr12:32754874-32755374	DNM1L	0.021222548570828	0.3223213515714256	0.0068404805391395	0.0068404805391395	BCLAF1	False	BCLAF1_direct_+/+	BCLAF1_direct_+/+_(962g)	BCLAF1_direct_+/+_(1690r)	1.7670088881984234	1	0.6218218256920247	83662
chr17:44108755-44109255	LSM12	0.0038357603932334	0.3841494389910928	0.0014735052031648	0.0014735052031648	BCLAF1	False	BCLAF1_direct_+/+	BCLAF1_direct_+/+_(962g)	BCLAF1_direct_+/+_(1690r)	1.8098363253173488	1	0.6621518860604247	254463
chr5:149430058-149430558	CSNK1A1	0.0045660870451713	0.1970750163786716	0.0008998616792135	0.0008998616792135	BCLAF1	False	BCLAF1_direct_+/+	BCLAF1_direct_+/+_(962g)	BCLAF1_direct_+/+_(1690r)	3.646758044311607	1	0.6704605606961563	51893
chr7:140719700-140720200	ADCK2	0.0477716320503467	0.2558985652467216	0.012224692101178	0.012224692101178	BCLAF1	False	BCLAF1_direct_+/+	BCLAF1_direct_+/+_(962g)	BCLAF1_direct_+/+_(1690r)	0.5866033738586722	1	0.4480191912258994	118613
chr14:58488478-58488978	ARID4A	0.0210848413331764	0.1872411137701623	0.0039479491748911	0.0039479491748911	BCLAF1	False	BCLAF1_direct_+/+	BCLAF1_direct_+/+_(962g)	BCLAF1_direct_+/+_(1690r)	4.205623658274994	1	0.6583618036176201	88070
chr16:30055086-30055586	TMEM219	0.0249739810958849	0.2509746479819991	0.0062678361142488	0.0062678361142488	BCLAF1	False	BCLAF1_direct_+/+	BCLAF1_direct_+/+_(962g)	BCLAF1_direct_+/+_(1690r)	1.1696852450093698	1	0.6135958833976101	214198
chr11:64245421-64245921	PPP1R14B	0.0046076922890632	0.1833115359292203	0.0008446431505974	0.0008446431505974	BCLAF1	False	BCLAF1_direct_+/+	BCLAF1_direct_+/+_(962g)	BCLAF1_direct_+/+_(1690r)	2.880677402448589	1	0.702309742068048	201903
chr8:144281903-144282403	VPS28	0.039300184576699	0.6813549780191824	0.0267773763984065	0.0267773763984065	BCLAF1	False	BCLAF1_direct_+/+	BCLAF1_direct_+/+_(962g)	BCLAF1_direct_+/+_(1690r)	0.6501786233181285	1	0.6020984875255401	169286
chr16:3526053-3526553	ZNF597	0.0172405930089752	0.1323088569721645	0.0022810831545398	0.0022810831545398	BCLAF1	False	BCLAF1_direct_+/+	BCLAF1_direct_+/+_(962g)	BCLAF1_direct_+/+_(1690r)	0.78495588971021	1	0.0922085560249511	213931
chr3:119700520-119701020	GSK3B	0.0294796313453055	0.1328174759004631	0.0039154102257596	0.0039154102257596	BCLAF1	False	BCLAF1_direct_+/+	BCLAF1_direct_+/+_(962g)	BCLAF1_direct_+/+_(1690r)	2.577957540597457	1	0.4479221643877684	23962
chr3:44624709-44625209	KIF15	0.018335182154706	0.1110082374378472	0.0020353562540957	0.0020353562540957	BCLAF1	False	BCLAF1_direct_+/+	BCLAF1_direct_+/+_(962g)	BCLAF1_direct_+/+_(1690r)	0.5985741140579042	1	0.3887142618477823	66560
chr7:155609775-155610275	RBM33	0.0222271812049044	0.5116318486072136	0.0113721338091927	0.0113721338091927	BCLAF1	False	BCLAF1_direct_+/+	BCLAF1_direct_+/+_(962g)	BCLAF1_direct_+/+_(1690r)	1.3272132538596415	1	0.5673376258971431	220469
chr19:826141-826641	PTBP1	0.0330103326571932	0.6599395900545302	0.0217848254013517	0.0217848254013517	BCLAF1	False	BCLAF1_direct_+/+	BCLAF1_direct_+/+_(962g)	BCLAF1_direct_+/+_(1690r)	0.7681742463243522	1	0.6429488279975212	180932
chr12:49120943-49121443	KMT2D	0.0018977148283826	0.1575992380972078	0.0002990784110788	0.0002990784110788	BCLAF1	False	BCLAF1_direct_+/+	BCLAF1_direct_+/+_(962g)	BCLAF1_direct_+/+_(1690r)	1.053992542966053	1	0.431261435963465	221486
chr7:6436304-6436804	DAGLB	0.0143620133519748	0.4506918592228132	0.0064728424997844	0.0064728424997844	BCLAF1	False	BCLAF1_direct_+/+	BCLAF1_direct_+/+_(962g)	BCLAF1_direct_+/+_(1690r)	0.6448515077394625	1	0.509824069034312	240911
chr16:4768007-4768507	UBN1	0.0041920407302077	0.2406585731717379	0.0010088505408096	0.0010088505408096	BCLAF1	False	BCLAF1_direct_+/+	BCLAF1_direct_+/+_(962g)	BCLAF1_direct_+/+_(1690r)	0.8354510296723349	1	0.5333119281571775	258976
chr4:109969969-109970469	GAR1	0.0277045627591515	0.4506895314688295	0.0124861564094707	0.0124861564094707	BCLAF1	False	BCLAF1_direct_+/+	BCLAF1_direct_+/+_(962g)	BCLAF1_direct_+/+_(1690r)	0.6022796769107216	1	0.6513856362283535	222428
chr14:35384413-35384913	NFKBIA	0.0143549760161502	0.0693005991096339	0.0009948084381236	0.0009948084381236	BCLAF1	False	BCLAF1_direct_+/+	BCLAF1_direct_+/+_(962g)	BCLAF1_direct_+/+_(1690r)	0.6520407377862091	1	0.5654190066950986	240785
chr7:100356275-100356775	PILRB	0.0128645630934669	0.3811403612564097	0.0049032042248498	0.0049032042248498	BCLAF1	False	BCLAF1_direct_+/+	BCLAF1_direct_+/+_(962g)	BCLAF1_direct_+/+_(1690r)	3.277282026122684	1	0.4893913019931983	105988
chr14:20429649-20430149	APEX1	0.0259854691226645	0.4839767137786933	0.0125763619519849	0.0125763619519849	BCLAF1	False	BCLAF1_direct_+/+	BCLAF1_direct_+/+_(962g)	BCLAF1_direct_+/+_(1690r)	0.7094573299207199	1	0.644540212253804	127252
chr15:68301225-68301725	FEM1B	0.0586297859717297	0.2540057812464817	0.0148923045900632	0.0148923045900632	BCLAF1	False	BCLAF1_direct_+/+	BCLAF1_direct_+/+_(962g)	BCLAF1_direct_+/+_(1690r)	0.7567373905156525	1	0.4472281656055758	119158
chr7:157302260-157302760	DNAJB6	0.0039456176958367	0.49776396943307	0.001963986326145	0.001963986326145	BCLAF1	False	BCLAF1_direct_+/+	BCLAF1_direct_+/+_(962g)	BCLAF1_direct_+/+_(1690r)	1.9953501128075657	1	0.693292180782416	166502
chr1:15725365-15725865	SLC25A34	0.025452589778696	0.1413886585517082	0.0035987075254767	0.0035987075254767	BCLAF1	False	BCLAF1_direct_+/+	BCLAF1_direct_+/+_(962g)	BCLAF1_direct_+/+_(1690r)	0.8539444419758143	1	0.1788149062111977	234426
chr11:3830746-3831246	NUP98	0.0167923247774321	0.2922268681307564	0.0049071684783435	0.0049071684783435	BCLAF1	False	BCLAF1_direct_+/+	BCLAF1_direct_+/+_(962g)	BCLAF1_direct_+/+_(1690r)	1.8242559172709547	1	0.5271130682650998	193692
chr3:172102374-172102874	FNDC3B	0.0001628551653712	0.1594042520475727	2.595980582808228e-05	2.595980582808228e-05	BCLAF1	False	BCLAF1_direct_+/+	BCLAF1_direct_+/+_(962g)	BCLAF1_direct_+/+_(1690r)	0.6510134708040244	1	0.4545279137559139	284850
chr17:15942353-15942853	NCOR1	0.0100437938072216	0.2729451296298854	0.0027414046026879	0.0027414046026879	BCLAF1	False	BCLAF1_direct_+/+	BCLAF1_direct_+/+_(962g)	BCLAF1_direct_+/+_(1690r)	3.317380199566117	1	0.6646224754585446	178257
chr16:30724761-30725261	FBRS	0.0057947776466637	0.2632600967817778	0.0015255337240895	0.0015255337240895	BCLAF1	False	BCLAF1_direct_+/+	BCLAF1_direct_+/+_(962g)	BCLAF1_direct_+/+_(1690r)	6.2129664769119	1	0.633488516737557	60298
chr8:123060644-123061144	DERL1	0.0211463771415045	0.3744092753833532	0.0079173997425338	0.0079173997425338	BCLAF1	False	BCLAF1_direct_+/+	BCLAF1_direct_+/+_(962g)	BCLAF1_direct_+/+_(1690r)	1.1037899628521617	1	0.5477303000901657	234041
chr10:63520823-63521323	JMJD1C	0.0063606762007997	0.086008920679299	0.0005470748948212	0.0005470748948212	BCLAF1	False	BCLAF1_direct_+/+	BCLAF1_direct_+/+_(962g)	BCLAF1_direct_+/+_(1690r)	2.4549416850198886	1	0.6122473902095416	229179
chr2:241813413-241813913	ATG4B	0.0305271705437048	0.2350994332954229	0.0071769204949377	0.0071769204949377	BCLAF1	False	BCLAF1_direct_+/+	BCLAF1_direct_+/+_(962g)	BCLAF1_direct_+/+_(1690r)	0.6055629950927301	1	0.41442791096682	178497
chr12:11809712-11810212	ETV6	0.0013412591277813	0.3158989892811475	0.0004237024028302	0.0004237024028302	BCLAF1	False	BCLAF1_direct_+/+	BCLAF1_direct_+/+_(962g)	BCLAF1_direct_+/+_(1690r)	5.653155539692046	1	0.6338246168484372	126154
chr17:44108755-44109255	UBTF	0.0011312152864603	0.2470668772626351	0.0002794858283375	0.0002794858283375	BCLAF1	False	BCLAF1_direct_+/+	BCLAF1_direct_+/+_(962g)	BCLAF1_direct_+/+_(1690r)	0.7116553450691748	1	0.5688185854725117	282547
chr20:64042429-64042929	OPRL1	0.0157652624397462	0.1784183844207366	0.0028128126544684	0.0028128126544684	BCLAF1	False	BCLAF1_direct_+/+	BCLAF1_direct_+/+_(962g)	BCLAF1_direct_+/+_(1690r)	0.5983536904482009	1	0.1390597187247951	96754
chr20:58815607-58816107	GNAS	0.0285818148561903	0.5988034956232856	0.0171148906471443	0.0171148906471443	BCLAF1	False	BCLAF1_direct_+/+	BCLAF1_direct_+/+_(962g)	BCLAF1_direct_+/+_(1690r)	5.775703514831099	1	0.7827449010129454	62106
chr4:55242427-55242927	SRD5A3	0.0985662672425435	0.6408039749659122	0.0631616558465742	0.0631616558465742	BCLAF1	False	BCLAF1_direct_+/+	BCLAF1_direct_+/+_(962g)	BCLAF1_direct_+/+_(1690r)	0.5822389519005091	1	0.545344233068801	53214
chr16:88480251-88480751	ZC3H18	0.0021921247234156	0.1405267565126229	0.0003080521772527	0.0003080521772527	BCLAF1	False	BCLAF1_direct_+/+	BCLAF1_direct_+/+_(962g)	BCLAF1_direct_+/+_(1690r)	1.4217303779696862	1	0.459673779712954	246415
chr1:51429806-51430306	OSBPL9	0.0059695216262799	0.3102149854979036	0.0018518350647258	0.0018518350647258	BCLAF1	False	BCLAF1_direct_+/+	BCLAF1_direct_+/+_(962g)	BCLAF1_direct_+/+_(1690r)	0.82780810240922	1	0.5977039329337677	218668
chr22:37913185-37913685	MICALL1	0.0050968604346714	0.1921159373903257	0.0009791881201545	0.0009791881201545	BCLAF1	False	BCLAF1_direct_+/+	BCLAF1_direct_+/+_(962g)	BCLAF1_direct_+/+_(1690r)	1.8902109289258	1	0.3057685467766025	215008
chr19:3137107-3137607	GNA15	0.0058643849773098	0.352632760811029	0.0020679742650075	0.0020679742650075	BCLAF1	False	BCLAF1_direct_+/+	BCLAF1_direct_+/+_(962g)	BCLAF1_direct_+/+_(1690r)	1.0320321414128375	1	0.522694087061272	215476
chr1:235221865-235222365	ARID4B	0.0006143575457348	0.1272934527190519	7.820369320059372e-05	7.820369320059372e-05	BCLAF1	False	BCLAF1_direct_+/+	BCLAF1_direct_+/+_(962g)	BCLAF1_direct_+/+_(1690r)	1.3106333068412117	1	0.6343609133998102	243400
chr12:132520329-132520829	FBRSL1	0.0541106865864113	0.532235640575704	0.0287996359373097	0.0287996359373097	BCLAF1	False	BCLAF1_direct_+/+	BCLAF1_direct_+/+_(962g)	BCLAF1_direct_+/+_(1690r)	1.2643284063966005	1	0.5883537086039737	109718
chr17:36674071-36674571	PIGW	0.0344743521197744	0.0801822471331477	0.0027642310214229	0.0027642310214229	BCLAF1	False	BCLAF1_direct_+/+	BCLAF1_direct_+/+_(962g)	BCLAF1_direct_+/+_(1690r)	1.1653914340223157	1	0.2376814734604974	138640
chr11:68978633-68979133	CPT1A	0.00365194844916	0.2945668783105739	0.0010757430544202	0.0010757430544202	BCLAF1	False	BCLAF1_direct_+/+	BCLAF1_direct_+/+_(962g)	BCLAF1_direct_+/+_(1690r)	1.7657559674374226	1	0.5503871807640621	241322
chr22:39365128-39365628	RPL3	0.0159890214921391	0.6916412260111271	0.0110586664275413	0.0110586664275413	BCLAF1	False	BCLAF1_direct_+/+	BCLAF1_direct_+/+_(962g)	BCLAF1_direct_+/+_(1690r)	0.7933476796777491	1	0.6053651787271999	213442
chr12:6540519-6541019	CHD4	0.0084525684575645	0.2421797541340177	0.0020470409508539	0.0020470409508539	BCLAF1	False	BCLAF1_direct_+/+	BCLAF1_direct_+/+_(962g)	BCLAF1_direct_+/+_(1690r)	5.447094718994988	1	0.7184215359548548	117867
chr9:37293525-37294025	ZBTB5	0.0092787364062575	0.0547636501461341	0.0005081374743504	0.0005081374743504	BCLAF1	False	BCLAF1_direct_+/+	BCLAF1_direct_+/+_(962g)	BCLAF1_direct_+/+_(1690r)	2.2868109690803813	1	0.3477423520516017	183985
chr12:132474322-132474822	FBRSL1	0.0023987566676068	0.2314376024618318	0.0005551624920402	0.0005551624920402	BCLAF1	False	BCLAF1_direct_+/+	BCLAF1_direct_+/+_(962g)	BCLAF1_direct_+/+_(1690r)	1.2643284063966005	1	0.5883537086039737	250417
chr14:99667922-99668422	CCNK	0.0279947779112541	0.3225427740302212	0.0090295133258558	0.0090295133258558	BCLAF1	False	BCLAF1_direct_+/+	BCLAF1_direct_+/+_(962g)	BCLAF1_direct_+/+_(1690r)	0.9945599843135836	1	0.6170585341148438	157524
chr15:41530460-41530960	RTF1	0.0135395299017046	0.4509118101874375	0.0061051339370645	0.0061051339370645	BCLAF1	False	BCLAF1_direct_+/+	BCLAF1_direct_+/+_(962g)	BCLAF1_direct_+/+_(1690r)	3.606563969363539	1	0.7319607825075952	140491
chr19:58540826-58541326	RPS5	0.0196019712813745	0.5238166811607814	0.0102678395408185	0.0102678395408185	BCLAF1	False	BCLAF1_direct_+/+	BCLAF1_direct_+/+_(962g)	BCLAF1_direct_+/+_(1690r)	0.8890108250168782	1	0.6142353887532713	102216
chr12:100181841-100182341	UHRF1BP1L	0.0220476515077296	0.2645135779923119	0.0058319031866371	0.0058319031866371	BCLAF1	False	BCLAF1_direct_+/+	BCLAF1_direct_+/+_(962g)	BCLAF1_direct_+/+_(1690r)	2.262289414402103	1	0.4786074845241425	48926
chr16:2717341-2717841	SRRM2	0.0110778459807391	0.4431165485833697	0.0049087768767232	0.0049087768767232	BCLAF1	False	BCLAF1_direct_+/+	BCLAF1_direct_+/+_(962g)	BCLAF1_direct_+/+_(1690r)	2.801513705709572	1	0.701965735038507	63074
chr7:44822621-44823121	ZMIZ2	0.0416678107141629	0.2352787679265043	0.009803551167023	0.009803551167023	BCLAF1	False	BCLAF1_direct_+/+	BCLAF1_direct_+/+_(962g)	BCLAF1_direct_+/+_(1690r)	0.6448204624959974	1	0.3098934067430221	181911
chr6:41682067-41682567	USP49	0.0206751317258974	0.0823825767461675	0.0017032706261458	0.0017032706261458	BCLAF1	False	BCLAF1_direct_+/+	BCLAF1_direct_+/+_(962g)	BCLAF1_direct_+/+_(1690r)	1.3684889099057638	1	0.3212930283766329	111054
chrX:21996934-21997434	SMS	0.0354771953698425	0.395629258147476	0.0140358164853238	0.0140358164853238	BCLAF1	False	BCLAF1_direct_+/+	BCLAF1_direct_+/+_(962g)	BCLAF1_direct_+/+_(1690r)	0.6572526725110412	1	0.6888286781530314	196928
chr8:116759117-116759617	RAD21	0.1386588047822519	0.5101506616184266	0.070736880998886	0.070736880998886	BCLAF1	False	BCLAF1_direct_+/+	BCLAF1_direct_+/+_(962g)	BCLAF1_direct_+/+_(1690r)	2.6031593025862274	1	0.6875216508357775	7492
chr7:137899228-137899728	CREB3L2	0.0435273328029223	0.5825454709542128	0.0253566505870591	0.0253566505870591	BCLAF1	False	BCLAF1_direct_+/+	BCLAF1_direct_+/+_(962g)	BCLAF1_direct_+/+_(1690r)	2.1444672627443464	1	0.6059324341843121	34494
chr11:62539082-62539582	UBXN1	0.0045780450236089	0.3023307092881513	0.0013840835991407	0.0013840835991407	BCLAF1	False	BCLAF1_direct_+/+	BCLAF1_direct_+/+_(962g)	BCLAF1_direct_+/+_(1690r)	1.780585365103055	1	0.6111242281208857	177640
chr14:105195598-105196098	BRF1	0.0015411758152646	0.1216562441009545	0.0001874936611843	0.0001874936611843	BCLAF1	False	BCLAF1_direct_+/+	BCLAF1_direct_+/+_(962g)	BCLAF1_direct_+/+_(1690r)	0.9855789575503244	1	0.3061773520547711	171626
chr12:101671310-101671810	GNPTAB	0.0077194993496163	0.1397285571360158	0.0010786345059343	0.0010786345059343	BCLAF1	False	BCLAF1_direct_+/+	BCLAF1_direct_+/+_(962g)	BCLAF1_direct_+/+_(1690r)	0.9956142398716784	1	0.6326174678504843	159582
chrX:1269081-1269581	SLC25A6	0.0183367147260792	0.4099092379853459	0.0075163887605218	0.0075163887605218	BCLAF1	False	BCLAF1_direct_+/+	BCLAF1_direct_+/+_(962g)	BCLAF1_direct_+/+_(1690r)	1.3678070166646847	1	0.6652639085937632	196696
chr17:58333202-58333702	SUPT4H1	0.0021641017287456	0.2182529905825194	0.0004723216742235	0.0004723216742235	BCLAF1	False	BCLAF1_direct_+/+	BCLAF1_direct_+/+_(962g)	BCLAF1_direct_+/+_(1690r)	2.7032800236393784	1	0.6558826080965311	214656
chr17:1574764-1575264	SCARF1	0.0288344703645326	0.4996642891064323	0.0144075551364546	0.0144075551364546	BCLAF1	False	BCLAF1_direct_+/+	BCLAF1_direct_+/+_(962g)	BCLAF1_direct_+/+_(1690r)	0.6262881495620691	1	0.45485380641273	215484
chr15:100520456-100520956	ASB7	0.0968712980834301	0.2425172264538815	0.0234929585341806	0.0234929585341806	BCLAF1	False	BCLAF1_direct_+/+	BCLAF1_direct_+/+_(962g)	BCLAF1_direct_+/+_(1690r)	0.7720876869743429	1	0.3078163891066339	42490
chr9:68998751-68999251	FXN	0.0321564123904715	0.559590405360711	0.0179944198445301	0.0179944198445301	BCLAF1	False	BCLAF1_direct_+/+	BCLAF1_direct_+/+_(962g)	BCLAF1_direct_+/+_(1690r)	0.6499745310414589	1	0.5513804636764403	205981
chr5:150598641-150599141	DCTN4	0.0242752639028323	0.3488977327565588	0.0084695845377653	0.0084695845377653	BCLAF1	False	BCLAF1_direct_+/+	BCLAF1_direct_+/+_(962g)	BCLAF1_direct_+/+_(1690r)	1.4957382707804694	1	0.5305522723783567	106561
chr19:4806927-4807427	DPP9	0.0026539898916174	0.3467386227459451	0.0009202407998011	0.0009202407998011	BCLAF1	False	BCLAF1_direct_+/+	BCLAF1_direct_+/+_(962g)	BCLAF1_direct_+/+_(1690r)	1.345022521459416	1	0.4399568472849293	231815
chr1:179953485-179953985	TOR1AIP2	0.0136323118166712	0.4040298779388227	0.0055078612793136	0.0055078612793136	BCLAF1	False	BCLAF1_direct_+/+	BCLAF1_direct_+/+_(962g)	BCLAF1_direct_+/+_(1690r)	2.4355338907032307	1	0.6980111800194002	168692
chr14:102088201-102088701	DYNC1H1	0.0044842356070086	0.2561852742615229	0.0011487951288347	0.0011487951288347	BCLAF1	False	BCLAF1_direct_+/+	BCLAF1_direct_+/+_(962g)	BCLAF1_direct_+/+_(1690r)	5.274084860865471	1	0.6792147383672229	115734
chr16:3054819-3055319	THOC6	0.0265889804700966	0.5611987828568408	0.0149217034772225	0.0149217034772225	BCLAF1	False	BCLAF1_direct_+/+	BCLAF1_direct_+/+_(962g)	BCLAF1_direct_+/+_(1690r)	0.7514509078407091	1	0.6190773520956275	97379
chr16:31265925-31266425	FUS	0.0490451560995932	0.6577028160708177	0.0322571372813353	0.0322571372813353	BCLAF1	False	BCLAF1_direct_+/+	BCLAF1_direct_+/+_(962g)	BCLAF1_direct_+/+_(1690r)	7.537157417738578	1	0.7436063162940999	23367
chr8:143742077-143742577	PUF60	0.0121251605676255	0.6245004291594284	0.0075721679781091	0.0075721679781091	BCLAF1	False	BCLAF1_direct_+/+	BCLAF1_direct_+/+_(962g)	BCLAF1_direct_+/+_(1690r)	1.224248126636346	1	0.6455607352889291	192125
chr10:69057267-69057767	DDX21	0.0103537302908579	0.1169250091893239	0.0012106100094023	0.0012106100094023	BCLAF1	False	BCLAF1_direct_+/+	BCLAF1_direct_+/+_(962g)	BCLAF1_direct_+/+_(1690r)	3.59780056225798	1	0.6785482612615559	115424
chr6:30682269-30682769	ABCF1	0.0042027017622897	0.12191962526783	0.0005123918239708	0.0005123918239708	BCLAF1	False	BCLAF1_direct_+/+	BCLAF1_direct_+/+_(962g)	BCLAF1_direct_+/+_(1690r)	0.7533010499057609	1	0.6196114831580826	130675
chr6:145705443-145705943	EPM2A	0.0249549790309966	0.1318568593868576	0.0032904851610921	0.0032904851610921	BCLAF1	False	BCLAF1_direct_+/+	BCLAF1_direct_+/+_(962g)	BCLAF1_direct_+/+_(1690r)	0.5896095439034205	1	0.2551889782126912	150890
chr5:179916966-179917466	TBC1D9B	0.0190818051677077	0.3205853246576782	0.0061173467047441	0.0061173467047441	BCLAF1	False	BCLAF1_direct_+/+	BCLAF1_direct_+/+_(962g)	BCLAF1_direct_+/+_(1690r)	0.7126579417890604	1	0.4230076577605	247315
chr19:45104875-45105375	TRAPPC6A	0.0026928720526835	0.4234267469253983	0.0011402340531541	0.0011402340531541	BCLAF1	False	BCLAF1_direct_+/+	BCLAF1_direct_+/+_(962g)	BCLAF1_direct_+/+_(1690r)	0.6984840868555493	1	0.571854925201541	168661
chr22:30277661-30278161	SF3A1	0.051232076501199	0.4403509384943748	0.0225600929683186	0.0225600929683186	BCLAF1	False	BCLAF1_direct_+/+	BCLAF1_direct_+/+_(962g)	BCLAF1_direct_+/+_(1690r)	2.180042493660843	1	0.5443711274702728	106098
chr3:16374569-16375069	RFTN1	0.0132640760892317	0.1205421823702121	0.0015988806789205	0.0015988806789205	BCLAF1	False	BCLAF1_direct_+/+	BCLAF1_direct_+/+_(962g)	BCLAF1_direct_+/+_(1690r)	0.6774788724758367	1	0.1992599812157094	235799
chr4:88609328-88609828	PYURF	0.0155931458183545	0.1669150452933204	0.002602730640536	0.002602730640536	BCLAF1	False	BCLAF1_direct_+/+	BCLAF1_direct_+/+_(962g)	BCLAF1_direct_+/+_(1690r)	1.280377108729914	1	0.6494487957981212	133049
chr19:16617765-16618265	CHERP	0.0103348840406817	0.3256644789703977	0.003365704626328	0.003365704626328	BCLAF1	False	BCLAF1_direct_+/+	BCLAF1_direct_+/+_(962g)	BCLAF1_direct_+/+_(1690r)	1.3234305681155254	1	0.4560883144272793	214089
chr9:37302258-37302758	GRHPR	0.0122820306346232	0.1065299013723512	0.0013084035121586	0.0013084035121586	BCLAF1	False	BCLAF1_direct_+/+	BCLAF1_direct_+/+_(962g)	BCLAF1_direct_+/+_(1690r)	0.5902311287439078	1	0.6424495952935334	252781
chr19:2334384-2334884	SF3A2	0.0014936437258124	0.1417097786612315	0.0002116639217836	0.0002116639217836	BCLAF1	False	BCLAF1_direct_+/+	BCLAF1_direct_+/+_(962g)	BCLAF1_direct_+/+_(1690r)	1.0667895706015336	1	0.3760929087527556	260715
chrX:71255210-71255710	IL2RG	0.031909579142155	0.416936671567229	0.0133042737186411	0.0133042737186411	BCLAF1	False	BCLAF1_direct_+/+	BCLAF1_direct_+/+_(962g)	BCLAF1_direct_+/+_(1690r)	1.2991140580089793	1	0.4959348373850912	190947
chr1:70376106-70376606	SRSF11	0.1027241552454422	0.5153043073311432	0.0529341996649294	0.0529341996649294	BCLAF1	False	BCLAF1_direct_+/+	BCLAF1_direct_+/+_(962g)	BCLAF1_direct_+/+_(1690r)	6.83598191806873	1	0.7599903835755818	6645
chr6:36187332-36187832	BRPF3	0.016659263049434	0.1450663782055322	0.0024166989541546	0.0024166989541546	BCLAF1	False	BCLAF1_direct_+/+	BCLAF1_direct_+/+_(962g)	BCLAF1_direct_+/+_(1690r)	1.0530972338554596	1	0.2143814989831298	98739
chr19:1028016-1028516	CNN2	0.0004193059714684	0.3005985793355242	0.0001260427793303	0.0001260427793303	BCLAF1	False	BCLAF1_direct_+/+	BCLAF1_direct_+/+_(962g)	BCLAF1_direct_+/+_(1690r)	1.4957180196432691	1	0.4896091899640244	277629
chr8:143573330-143573830	GSDMD	0.0006192702354019	0.2983612664041045	0.0001847662516808	0.0001847662516808	BCLAF1	False	BCLAF1_direct_+/+	BCLAF1_direct_+/+_(962g)	BCLAF1_direct_+/+_(1690r)	0.95486872089561	1	0.6500405822640359	175263
chr11:68793577-68794077	CPT1A	0.0063456346788913	0.453227207141627	0.0028760142830549	0.0028760142830549	BCLAF1	False	BCLAF1_direct_+/+	BCLAF1_direct_+/+_(962g)	BCLAF1_direct_+/+_(1690r)	1.7657559674374226	1	0.5503871807640621	225881
chr11:6646148-6646648	RRP8	0.0424309008234468	0.2911641406921203	0.0123543567770514	0.0123543567770514	BCLAF1	False	BCLAF1_direct_+/+	BCLAF1_direct_+/+_(962g)	BCLAF1_direct_+/+_(1690r)	0.6855216871931804	1	0.4217619628354986	184164
chr16:74730170-74730670	RFWD3	0.0501665535459277	0.5238498250653304	0.0262797402991647	0.0262797402991647	BCLAF1	False	BCLAF1_direct_+/+	BCLAF1_direct_+/+_(962g)	BCLAF1_direct_+/+_(1690r)	3.898280820139392	1	0.6500879962387627	43843
chr1:23869118-23869618	PNRC2	0.0355983724214297	0.2438686958349207	0.0086813286562598	0.0086813286562598	BCLAF1	False	BCLAF1_direct_+/+	BCLAF1_direct_+/+_(962g)	BCLAF1_direct_+/+_(1690r)	4.139597151109541	1	0.6147339484586489	66945
chr16:30715167-30715667	BCL7C	0.0019886084577784	0.0548598065621235	0.0001090946753215	0.0001090946753215	BCLAF1	False	BCLAF1_direct_+/+	BCLAF1_direct_+/+_(962g)	BCLAF1_direct_+/+_(1690r)	1.907304707903816	1	0.6172324371315497	223354
chr19:8391747-8392247	HNRNPM	0.018182693594289	0.4588052306576476	0.0083423149285051	0.0083423149285051	BCLAF1	False	BCLAF1_direct_+/+	BCLAF1_direct_+/+_(962g)	BCLAF1_direct_+/+_(1690r)	8.562437732568942	1	0.8132761640775682	49471
chr4:2770555-2771055	TNIP2	0.0194400464040999	0.306180726635879	0.0059521675338425	0.0059521675338425	BCLAF1	False	BCLAF1_direct_+/+	BCLAF1_direct_+/+_(962g)	BCLAF1_direct_+/+_(1690r)	0.9003696077582153	1	0.396118531013875	139011
chr15:75738178-75738678	UBE2Q2	0.0139234841488386	0.1973433345574794	0.00274770679059	0.00274770679059	BCLAF1	False	BCLAF1_direct_+/+	BCLAF1_direct_+/+_(962g)	BCLAF1_direct_+/+_(1690r)	0.6999361740007165	1	0.5430835007884208	231792
chr14:99430469-99430969	CCNK	0.0028140152434117	0.1707648312595489	0.000480534838203	0.000480534838203	BCLAF1	False	BCLAF1_direct_+/+	BCLAF1_direct_+/+_(962g)	BCLAF1_direct_+/+_(1690r)	0.9945599843135836	1	0.6170585341148438	252471
chr4:55336006-55336506	SRD5A3	0.0656290968216173	0.5849522478847077	0.0383898877124481	0.0383898877124481	BCLAF1	False	BCLAF1_direct_+/+	BCLAF1_direct_+/+_(962g)	BCLAF1_direct_+/+_(1690r)	0.5822389519005091	1	0.545344233068801	103451
chr17:1627225-1627725	SCARF1	0.0029055830339943	0.2137093208034688	0.000620950176733	0.000620950176733	BCLAF1	False	BCLAF1_direct_+/+	BCLAF1_direct_+/+_(962g)	BCLAF1_direct_+/+_(1690r)	0.6262881495620691	1	0.45485380641273	266861
chr21:45534415-45534915	SLC19A1	0.1212492797015308	0.5347943783982018	0.0648434331692098	0.0648434331692098	BCLAF1	False	BCLAF1_direct_+/+	BCLAF1_direct_+/+_(962g)	BCLAF1_direct_+/+_(1690r)	0.6304398286944932	1	0.5275151615784507	21656
chr17:40203113-40203613	MSL1	0.0084333854489281	0.2554802681481229	0.0021545635758886	0.0021545635758886	BCLAF1	False	BCLAF1_direct_+/+	BCLAF1_direct_+/+_(962g)	BCLAF1_direct_+/+_(1690r)	0.7318672516194695	1	0.5169016617714953	245387
chr1:32154396-32154896	EIF3I	0.0141122469666334	0.3619739956132732	0.0051082664215936	0.0051082664215936	BCLAF1	False	BCLAF1_direct_+/+	BCLAF1_direct_+/+_(962g)	BCLAF1_direct_+/+_(1690r)	0.8900368624353509	1	0.6358939367160881	186459
chr5:139482519-139483019	PAIP2	0.0076420554015961	0.1882572772671965	0.0014386725426295	0.0014386725426295	BCLAF1	False	BCLAF1_direct_+/+	BCLAF1_direct_+/+_(962g)	BCLAF1_direct_+/+_(1690r)	3.3419917325371684	1	0.7085212338390645	134996
chr10:69126805-69127305	DDX21	0.0038028448346816	0.1510040048856013	0.0005742447999954	0.0005742447999954	BCLAF1	False	BCLAF1_direct_+/+	BCLAF1_direct_+/+_(962g)	BCLAF1_direct_+/+_(1690r)	3.59780056225798	1	0.6785482612615559	173988
chr19:45211559-45212059	TRAPPC6A	0.0092022111431072	0.568161749380676	0.0052283443812381	0.0052283443812381	BCLAF1	False	BCLAF1_direct_+/+	BCLAF1_direct_+/+_(962g)	BCLAF1_direct_+/+_(1690r)	0.6984840868555493	1	0.571854925201541	242095
chr1:246607430-246607930	SCCPDH	0.005406424538793	0.307260534163349	0.0016611808917034	0.0016611808917034	BCLAF1	False	BCLAF1_direct_+/+	BCLAF1_direct_+/+_(962g)	BCLAF1_direct_+/+_(1690r)	1.725118397679549	1	0.6416585664175252	86106
chr15:42503692-42504192	ZNF106	0.016479374026711	0.3215822158953961	0.0052994736160787	0.0052994736160787	BCLAF1	False	BCLAF1_direct_+/+	BCLAF1_direct_+/+_(962g)	BCLAF1_direct_+/+_(1690r)	1.0736136520623931	1	0.4648855558834657	186036
chr12:11798840-11799340	ETV6	0.0079735145627917	0.520722270945592	0.0041519866105546	0.0041519866105546	BCLAF1	False	BCLAF1_direct_+/+	BCLAF1_direct_+/+_(962g)	BCLAF1_direct_+/+_(1690r)	5.653155539692046	1	0.6338246168484372	57203
chr19:46849426-46849926	SLC1A5	0.026524377708836	0.352260153452767	0.0093434813619537	0.0093434813619537	BCLAF1	False	BCLAF1_direct_+/+	BCLAF1_direct_+/+_(962g)	BCLAF1_direct_+/+_(1690r)	0.7553306884556176	1	0.4355930951921252	230761
chr17:67246732-67247232	HELZ	0.0121304617280353	0.2220290782345078	0.0026933152360346	0.0026933152360346	BCLAF1	False	BCLAF1_direct_+/+	BCLAF1_direct_+/+_(962g)	BCLAF1_direct_+/+_(1690r)	3.85770426553436	1	0.644581819860517	157483
chr19:19388725-19389225	YJEFN3	0.0020767730284464	0.0654188651259066	0.000135860134645	0.000135860134645	BCLAF1	False	BCLAF1_direct_+/+	BCLAF1_direct_+/+_(962g)	BCLAF1_direct_+/+_(1690r)	1.364141965467449	1	0.2775539498257074	258152
chr3:5195570-5196070	EDEM1	0.045988237299219	0.3542644936985683	0.0162919996028974	0.0162919996028974	BCLAF1	False	BCLAF1_direct_+/+	BCLAF1_direct_+/+_(962g)	BCLAF1_direct_+/+_(1690r)	1.0762583070283491	1	0.5709699324344857	118252
chr7:123415731-123416231	NDUFA5	0.0738853151548482	0.4466973795177278	0.0330043766645121	0.0330043766645121	BCLAF1	False	BCLAF1_direct_+/+	BCLAF1_direct_+/+_(962g)	BCLAF1_direct_+/+_(1690r)	8.782296433712274	1	0.7020571296556567	5906
chr22:37913185-37913685	POLR2F	0.0022772840357612	0.3217880676272404	0.0007328028293059	0.0007328028293059	BCLAF1	False	BCLAF1_direct_+/+	BCLAF1_direct_+/+_(962g)	BCLAF1_direct_+/+_(1690r)	1.0943438355929749	1	0.6133716332119535	255188
chr9:126497910-126498410	MVB12B	0.0066814279175275	0.0865559462734474	0.0005783173158594	0.0005783173158594	BCLAF1	False	BCLAF1_direct_+/+	BCLAF1_direct_+/+_(962g)	BCLAF1_direct_+/+_(1690r)	0.9429951641126054	1	0.2473802041813477	207313
chr13:46866063-46866563	LRCH1	0.0173255744665578	0.276414961863818	0.0047890480054423	0.0047890480054423	BCLAF1	False	BCLAF1_direct_+/+	BCLAF1_direct_+/+_(962g)	BCLAF1_direct_+/+_(1690r)	2.0015769085581847	1	0.4908485907682746	105914
chr3:71702557-71703057	FOXP1	0.018684603719373	0.162042715233641	0.0030277039197518	0.0030277039197518	BCLAF1	False	BCLAF1_direct_+/+	BCLAF1_direct_+/+_(962g)	BCLAF1_direct_+/+_(1690r)	1.2770303181178162	1	0.4310662766629089	96841
chr19:58334618-58335118	ZNF8	0.0130248903918525	0.2045030450690488	0.0026636297468244	0.0026636297468244	BCLAF1	False	BCLAF1_direct_+/+	BCLAF1_direct_+/+_(962g)	BCLAF1_direct_+/+_(1690r)	0.7531646014409356	1	0.3767345342045372	132544
chr19:3160330-3160830	GNA15	0.0139435984834988	0.6175373068262164	0.0086106922549659	0.0086106922549659	BCLAF1	False	BCLAF1_direct_+/+	BCLAF1_direct_+/+_(962g)	BCLAF1_direct_+/+_(1690r)	1.0320321414128375	1	0.522694087061272	239739
chr22:20968259-20968759	CRKL	0.0209633310832613	0.3167425386625819	0.0066399787061364	0.0066399787061364	BCLAF1	False	BCLAF1_direct_+/+	BCLAF1_direct_+/+_(962g)	BCLAF1_direct_+/+_(1690r)	1.4424113503764502	1	0.5064644419878715	220828
chr20:49937517-49938017	RNF114	0.0551721251416516	0.5396067170885588	0.0297712493224857	0.0297712493224857	BCLAF1	False	BCLAF1_direct_+/+	BCLAF1_direct_+/+_(962g)	BCLAF1_direct_+/+_(1690r)	3.947811861387674	1	0.6958105727168256	49933
chr19:2247272-2247772	SF3A2	0.0008716964876474	0.149713331105115	0.0001305045848783	0.0001305045848783	BCLAF1	False	BCLAF1_direct_+/+	BCLAF1_direct_+/+_(962g)	BCLAF1_direct_+/+_(1690r)	1.0667895706015336	1	0.3760929087527556	281668
chr5:110665266-110665766	SLC25A46	0.0263031761810066	0.0763392777030406	0.0020079654709538	0.0020079654709538	BCLAF1	False	BCLAF1_direct_+/+	BCLAF1_direct_+/+_(962g)	BCLAF1_direct_+/+_(1690r)	1.1377662786413718	1	0.3660496165069113	146559
chr10:110460240-110460740	SMC3	0.0456801455950522	0.5340944344432452	0.0243975115268745	0.0243975115268745	BCLAF1	False	BCLAF1_direct_+/+	BCLAF1_direct_+/+_(962g)	BCLAF1_direct_+/+_(1690r)	1.0748816888304211	1	0.682607235620858	117635
chr11:35811680-35812180	TRIM44	0.0421776126838811	0.4582582922890014	0.0193282407613422	0.0193282407613422	BCLAF1	False	BCLAF1_direct_+/+	BCLAF1_direct_+/+_(962g)	BCLAF1_direct_+/+_(1690r)	0.7846062023937688	1	0.5587986438387098	155431
chr16:67871952-67872452	EDC4	0.0477150439770169	0.1512928781347474	0.0072189463336089	0.0072189463336089	BCLAF1	False	BCLAF1_direct_+/+	BCLAF1_direct_+/+_(962g)	BCLAF1_direct_+/+_(1690r)	0.9132734065319104	1	0.1751345919526968	147729
chr7:150938380-150938880	SLC4A2	0.0026489274161002	0.1819064050731607	0.0004818568635625	0.0004818568635625	BCLAF1	False	BCLAF1_direct_+/+	BCLAF1_direct_+/+_(962g)	BCLAF1_direct_+/+_(1690r)	0.6823078377517643	1	0.3136052391660151	267651
chr6:167089947-167090447	RNASET2	0.0176781975094415	0.2177558330691248	0.0038495306258289	0.0038495306258289	BCLAF1	False	BCLAF1_direct_+/+	BCLAF1_direct_+/+_(962g)	BCLAF1_direct_+/+_(1690r)	0.5789994169233853	1	0.544686660780985	247720
chr1:33421012-33421512	ZNF362	0.0194367371693503	0.0868433101129206	0.0016879505935812	0.0016879505935812	BCLAF1	False	BCLAF1_direct_+/+	BCLAF1_direct_+/+_(962g)	BCLAF1_direct_+/+_(1690r)	1.0462748923880325	1	0.3062427618476043	166209
chr12:123532166-123532666	KMT5A	0.0191685216490705	0.2535683623587288	0.0048605306433926	0.0048605306433926	BCLAF1	False	BCLAF1_direct_+/+	BCLAF1_direct_+/+_(962g)	BCLAF1_direct_+/+_(1690r)	1.585486203895794	1	0.5408073181011775	190819
chr5:150293163-150293663	RPS14	0.0107302467728976	0.5799745773230403	0.0062232703366832	0.0062232703366832	BCLAF1	False	BCLAF1_direct_+/+	BCLAF1_direct_+/+_(962g)	BCLAF1_direct_+/+_(1690r)	0.9652997623821744	1	0.671028434975699	253564
chr17:81566646-81567146	NPLOC4	0.0459291600092939	0.3411524981937536	0.0156688476771112	0.0156688476771112	BCLAF1	False	BCLAF1_direct_+/+	BCLAF1_direct_+/+_(962g)	BCLAF1_direct_+/+_(1690r)	0.6345561448886686	1	0.4095180074338252	171637
chr17:45031531-45032031	EFTUD2	0.009810252933673	0.2411903184907331	0.0023661380295472	0.0023661380295472	BCLAF1	False	BCLAF1_direct_+/+	BCLAF1_direct_+/+_(962g)	BCLAF1_direct_+/+_(1690r)	1.2999377603011184	1	0.5762308480643329	138486
chr3:71681194-71681694	FOXP1	0.0022978972758627	0.117633000544556	0.0002703085515028	0.0002703085515028	BCLAF1	False	BCLAF1_direct_+/+	BCLAF1_direct_+/+_(962g)	BCLAF1_direct_+/+_(1690r)	1.2770303181178162	1	0.4310662766629089	214942
chr1:1541682-1542182	CCNL2	0.001595337520308	0.1851546715215283	0.0002953841945386	0.0002953841945386	BCLAF1	False	BCLAF1_direct_+/+	BCLAF1_direct_+/+_(962g)	BCLAF1_direct_+/+_(1690r)	0.801788869222136	1	0.4811354844658683	272837
chr2:189798193-189798693	ASNSD1	0.0361591245690214	0.1646510913238874	0.0059536393216057	0.0059536393216057	BCLAF1	False	BCLAF1_direct_+/+	BCLAF1_direct_+/+_(962g)	BCLAF1_direct_+/+_(1690r)	0.9215585091489203	1	0.4303656959245063	155481
chr12:57049248-57049748	ZBTB39	0.0260357201771791	0.1358692171619088	0.0035374529187198	0.0035374529187198	BCLAF1	False	BCLAF1_direct_+/+	BCLAF1_direct_+/+_(962g)	BCLAF1_direct_+/+_(1690r)	1.3748851903688146	1	0.2071407985531326	155304
chr22:30253268-30253768	SF3A1	0.0179954394003137	0.3223900682226132	0.005801550935963	0.005801550935963	BCLAF1	False	BCLAF1_direct_+/+	BCLAF1_direct_+/+_(962g)	BCLAF1_direct_+/+_(1690r)	2.180042493660843	1	0.5443711274702728	137417
chr17:7215779-7216279	EIF5A	0.0106822898288976	0.235801538051441	0.0025189003715653	0.0025189003715653	BCLAF1	False	BCLAF1_direct_+/+	BCLAF1_direct_+/+_(962g)	BCLAF1_direct_+/+_(1690r)	1.316196623209595	1	0.6732350507277749	193614
chr5:178993239-178993739	ZNF354B	0.1452822367267286	0.2874315409370408	0.0417586971731435	0.0417586971731435	BCLAF1	False	BCLAF1_direct_+/+	BCLAF1_direct_+/+_(962g)	BCLAF1_direct_+/+_(1690r)	1.0901385541674624	1	0.3160137494045564	10309
chr3:15514034-15514534	HACL1	0.0146064542567438	0.302873372471962	0.0044239060605974	0.0044239060605974	BCLAF1	False	BCLAF1_direct_+/+	BCLAF1_direct_+/+_(962g)	BCLAF1_direct_+/+_(1690r)	0.7933367269846625	1	0.5076081820899072	208364
chr3:16522764-16523264	RFTN1	0.0044960806119257	0.1132045226898788	0.0005089766596482	0.0005089766596482	BCLAF1	False	BCLAF1_direct_+/+	BCLAF1_direct_+/+_(962g)	BCLAF1_direct_+/+_(1690r)	0.6774788724758367	1	0.1992599812157094	226317
chr10:26737599-26738099	ABI1	0.0510832499451272	0.2968319873448949	0.0151631426012481	0.0151631426012481	BCLAF1	False	BCLAF1_direct_+/+	BCLAF1_direct_+/+_(962g)	BCLAF1_direct_+/+_(1690r)	1.2693878420615656	1	0.5247858701938437	154358
chr16:89696529-89697029	SPG7	0.0038896901686569	0.1318079383362989	0.0005126920418976	0.0005126920418976	BCLAF1	False	BCLAF1_direct_+/+	BCLAF1_direct_+/+_(962g)	BCLAF1_direct_+/+_(1690r)	1.180612058424947	1	0.5378619898908112	239529
chr17:29608817-29609317	GIT1	0.0351624825089199	0.3746337417364184	0.013173052391058	0.013173052391058	BCLAF1	False	BCLAF1_direct_+/+	BCLAF1_direct_+/+_(962g)	BCLAF1_direct_+/+_(1690r)	0.5956163754437603	1	0.4470116007666546	199852
chr12:4392291-4392791	CCND2	0.0816652901812958	0.6813220903356336	0.0556403662141865	0.0556403662141865	BCLAF1	False	BCLAF1_direct_+/+	BCLAF1_direct_+/+_(962g)	BCLAF1_direct_+/+_(1690r)	0.7039804358388272	1	0.5859412214161477	70641
chr14:58239101-58239601	ARID4A	0.0436957524183959	0.1382632526088826	0.0060415168545598	0.0060415168545598	BCLAF1	False	BCLAF1_direct_+/+	BCLAF1_direct_+/+_(962g)	BCLAF1_direct_+/+_(1690r)	4.205623658274994	1	0.6583618036176201	49866
chr3:129578065-129578565	MBD4	0.0060379616948149	0.2166481693554165	0.0013081133478197	0.0013081133478197	BCLAF1	False	BCLAF1_direct_+/+	BCLAF1_direct_+/+_(962g)	BCLAF1_direct_+/+_(1690r)	0.629982583546589	1	0.473741560194569	244056
chr3:16359236-16359736	RFTN1	0.0050792447735867	0.1639154102077855	0.0008325664906082	0.0008325664906082	BCLAF1	False	BCLAF1_direct_+/+	BCLAF1_direct_+/+_(962g)	BCLAF1_direct_+/+_(1690r)	0.6774788724758367	1	0.1992599812157094	232069
chr9:36325057-36325557	RNF38	0.018311096709605	0.0846493350213935	0.0015500221599804	0.0015500221599804	BCLAF1	False	BCLAF1_direct_+/+	BCLAF1_direct_+/+_(962g)	BCLAF1_direct_+/+_(1690r)	0.9927910783590193	1	0.4485076556190859	239605
chr22:37410659-37411159	MFNG	0.007956212978612	0.294590127167877	0.002343821793144	0.002343821793144	BCLAF1	False	BCLAF1_direct_+/+	BCLAF1_direct_+/+_(962g)	BCLAF1_direct_+/+_(1690r)	2.5477476684616627	1	0.6663796563912544	188027
chr19:48962390-48962890	PPP1R15A	0.0058947344906921	0.4135688464736745	0.0024378785435841	0.0024378785435841	BCLAF1	False	BCLAF1_direct_+/+	BCLAF1_direct_+/+_(962g)	BCLAF1_direct_+/+_(1690r)	8.600222135024763	1	0.7063974107070238	52628
chr17:4481042-4481542	MYBBP1A	0.0055582287012408	0.3186441907160759	0.0017710972863217	0.0017710972863217	BCLAF1	False	BCLAF1_direct_+/+	BCLAF1_direct_+/+_(962g)	BCLAF1_direct_+/+_(1690r)	1.1005753605246082	1	0.512379151931993	91126
chr16:58265323-58265823	CSNK2A2	0.0216757891232437	0.3759982068781844	0.0081500578430093	0.0081500578430093	BCLAF1	False	BCLAF1_direct_+/+	BCLAF1_direct_+/+_(962g)	BCLAF1_direct_+/+_(1690r)	0.8736049111004087	1	0.5614768409936602	200888
chr6:32081140-32081640	RNF5	0.0241444472665287	0.3741020544921727	0.0090324873269863	0.0090324873269863	BCLAF1	False	BCLAF1_direct_+/+	BCLAF1_direct_+/+_(962g)	BCLAF1_direct_+/+_(1690r)	1.2931947450675592	1	0.5881012850813314	104012
chr9:129756915-129757415	C9orf78	0.0088264123613482	0.0714473186535629	0.0006306234965489	0.0006306234965489	BCLAF1	False	BCLAF1_direct_+/+	BCLAF1_direct_+/+_(962g)	BCLAF1_direct_+/+_(1690r)	1.264738084931564	1	0.4146570833467306	241453
chrX:154489852-154490352	RPL10	0.0724381096187784	0.5826235639035002	0.0422041495885251	0.0422041495885251	BCLAF1	False	BCLAF1_direct_+/+	BCLAF1_direct_+/+_(962g)	BCLAF1_direct_+/+_(1690r)	1.7995362211963664	1	0.7132790776322692	82752
chr12:122184489-122184989	MLXIP	0.0043633142506833	0.4476088978775166	0.0019530582828416	0.0019530582828416	BCLAF1	False	BCLAF1_direct_+/+	BCLAF1_direct_+/+_(962g)	BCLAF1_direct_+/+_(1690r)	4.787657036909972	1	0.6371622626846626	85530
chr5:169650893-169651393	DOCK2	0.0480951115203058	0.3191775477209185	0.0153508797524153	0.0153508797524153	BCLAF1	False	BCLAF1_direct_+/+	BCLAF1_direct_+/+_(962g)	BCLAF1_direct_+/+_(1690r)	0.875049681765974	1	0.5533097366498441	167987
chr17:47502663-47503163	KPNB1	0.0131143977433466	0.1949898996170944	0.0025571750995138	0.0025571750995138	BCLAF1	False	BCLAF1_direct_+/+	BCLAF1_direct_+/+_(962g)	BCLAF1_direct_+/+_(1690r)	2.9214102839233447	1	0.7031513071696748	158400
chr10:63207209-63207709	JMJD1C	0.0052678870285531	0.2883429196266559	0.0015189579260764	0.0015189579260764	BCLAF1	False	BCLAF1_direct_+/+	BCLAF1_direct_+/+_(962g)	BCLAF1_direct_+/+_(1690r)	2.4549416850198886	1	0.6122473902095416	217758
chr2:178420383-178420883	PLEKHA3	0.0946166405048897	0.4041180455747563	0.0382362918396853	0.0382362918396853	BCLAF1	False	BCLAF1_direct_+/+	BCLAF1_direct_+/+_(962g)	BCLAF1_direct_+/+_(1690r)	0.9053773404017798	1	0.5507072549566553	25206
chr3:42491855-42492355	NKTR	0.0429710737348641	0.210807995437149	0.0090586459158286	0.0090586459158286	BCLAF1	False	BCLAF1_direct_+/+	BCLAF1_direct_+/+_(962g)	BCLAF1_direct_+/+_(1690r)	1.298545885629493	1	0.6580681742957459	80789
chr19:18848784-18849284	HOMER3	0.0174864653398409	0.2094568582748291	0.0036626600924147	0.0036626600924147	BCLAF1	False	BCLAF1_direct_+/+	BCLAF1_direct_+/+_(962g)	BCLAF1_direct_+/+_(1690r)	0.993199477030766	1	0.6080883238241472	228366
chr19:49635361-49635861	PRMT1	0.0201138977830256	0.6820285313663461	0.0137182521650098	0.0137182521650098	BCLAF1	False	BCLAF1_direct_+/+	BCLAF1_direct_+/+_(962g)	BCLAF1_direct_+/+_(1690r)	1.3522721745266912	1	0.6556531873221261	198929
chr8:116759117-116759617	EIF3H	0.0377267287630052	0.4213740211855672	0.0158970634050447	0.0158970634050447	BCLAF1	False	BCLAF1_direct_+/+	BCLAF1_direct_+/+_(962g)	BCLAF1_direct_+/+_(1690r)	1.8507165079418908	1	0.711031726877365	152738
chr5:179840826-179841326	CANX	0.0047036158425217	0.4155724956333448	0.0019546933741773	0.0019546933741773	BCLAF1	False	BCLAF1_direct_+/+	BCLAF1_direct_+/+_(962g)	BCLAF1_direct_+/+_(1690r)	1.4347898715526437	1	0.6877043759421549	233968
chr8:30544899-30545399	GTF2E2	0.0474001348630189	0.2884243534803696	0.0136713532527485	0.0136713532527485	BCLAF1	False	BCLAF1_direct_+/+	BCLAF1_direct_+/+_(962g)	BCLAF1_direct_+/+_(1690r)	0.6783699101819035	1	0.3857562086553383	136800
chr22:29202320-29202820	EWSR1	0.0027182953260259	0.2460560242122065	0.0006688529405565	0.0006688529405565	BCLAF1	False	BCLAF1_direct_+/+	BCLAF1_direct_+/+_(962g)	BCLAF1_direct_+/+_(1690r)	7.06993330940134	1	0.7541390553973547	91632
chr1:156898114-156898614	HDGF	0.0384714539635507	0.6731876151319997	0.0258985063443832	0.0258985063443832	BCLAF1	False	BCLAF1_direct_+/+	BCLAF1_direct_+/+_(962g)	BCLAF1_direct_+/+_(1690r)	4.32254461689627	1	0.7693272597792586	13978
chr19:3141794-3142294	GNA15	0.0060226359154262	0.3738134567466597	0.002251342350272	0.002251342350272	BCLAF1	False	BCLAF1_direct_+/+	BCLAF1_direct_+/+_(962g)	BCLAF1_direct_+/+_(1690r)	1.0320321414128375	1	0.522694087061272	141499
chr19:44987270-44987770	CLASRP	0.0136887580373434	0.4310029983731781	0.0058998957580999	0.0058998957580999	BCLAF1	False	BCLAF1_direct_+/+	BCLAF1_direct_+/+_(962g)	BCLAF1_direct_+/+_(1690r)	0.7603867913079715	1	0.4614796002774196	162358
chr9:121227791-121228291	RAB14	0.0046140503409046	0.160549112189133	0.0007407816858282	0.0007407816858282	BCLAF1	False	BCLAF1_direct_+/+	BCLAF1_direct_+/+_(962g)	BCLAF1_direct_+/+_(1690r)	4.128124252646117	1	0.664747487993014	127212
chr12:132136323-132136823	EP400	0.0454061918838689	0.4461993306438863	0.0202602124256701	0.0202602124256701	BCLAF1	False	BCLAF1_direct_+/+	BCLAF1_direct_+/+_(962g)	BCLAF1_direct_+/+_(1690r)	1.4583468084337186	1	0.5149942516051266	132163
chr6:7042332-7042832	RREB1	0.0008759590253914	0.3184334044887109	0.000278934614648	0.000278934614648	BCLAF1	False	BCLAF1_direct_+/+	BCLAF1_direct_+/+_(962g)	BCLAF1_direct_+/+_(1690r)	3.2830729626735806	1	0.5602503260809496	73566
chr1:51433572-51434072	OSBPL9	0.0007895740819612	0.1702603783942185	0.0001344331819649	0.0001344331819649	BCLAF1	False	BCLAF1_direct_+/+	BCLAF1_direct_+/+_(962g)	BCLAF1_direct_+/+_(1690r)	0.82780810240922	1	0.5977039329337677	201100
chr10:6053889-6054389	RBM17	0.0245956062247846	0.4043052053963591	0.0099441316265595	0.0099441316265595	BCLAF1	False	BCLAF1_direct_+/+	BCLAF1_direct_+/+_(962g)	BCLAF1_direct_+/+_(1690r)	2.9245076563236627	1	0.6883832309234138	44675
chr17:28661705-28662205	SGK494	0.005944902263651	0.0666792867643166	0.0003964018428238	0.0003964018428238	BCLAF1	False	BCLAF1_direct_+/+	BCLAF1_direct_+/+_(962g)	BCLAF1_direct_+/+_(1690r)	1.5305226984843423	1	0.3511175077679961	97160
chr21:45292324-45292824	POFUT2	0.0213997627827848	0.1034242964218435	0.0022132554094038	0.0022132554094038	BCLAF1	False	BCLAF1_direct_+/+	BCLAF1_direct_+/+_(962g)	BCLAF1_direct_+/+_(1690r)	1.1972247436531525	1	0.2375049462644852	114206
chr10:110162443-110162943	SMNDC1	0.0468192922664539	0.3975669420328463	0.0186138028545161	0.0186138028545161	BCLAF1	False	BCLAF1_direct_+/+	BCLAF1_direct_+/+_(962g)	BCLAF1_direct_+/+_(1690r)	0.7935216133547359	1	0.4326921182820656	135254
chr16:3431713-3432213	ZNF263	0.0161358488809572	0.2600795848651757	0.0041966048784065	0.0041966048784065	BCLAF1	False	BCLAF1_direct_+/+	BCLAF1_direct_+/+_(962g)	BCLAF1_direct_+/+_(1690r)	1.5188238214312044	1	0.5036078550378777	5213
chr17:58283952-58284452	SUPT4H1	0.0629183795976561	0.5550820546331081	0.0349248634212528	0.0349248634212528	BCLAF1	False	BCLAF1_direct_+/+	BCLAF1_direct_+/+_(962g)	BCLAF1_direct_+/+_(1690r)	2.7032800236393784	1	0.6558826080965311	51467
chr12:6643911-6644411	CHD4	0.0016107732089634	0.0715428891006765	0.0001152393690552	0.0001152393690552	BCLAF1	False	BCLAF1_direct_+/+	BCLAF1_direct_+/+_(962g)	BCLAF1_direct_+/+_(1690r)	5.447094718994988	1	0.7184215359548548	84742
chr9:125408471-125408971	MAPKAP1	0.0161536964641184	0.0934579909657078	0.0015096920182063	0.0015096920182063	BCLAF1	False	BCLAF1_direct_+/+	BCLAF1_direct_+/+_(962g)	BCLAF1_direct_+/+_(1690r)	2.8435089991852136	1	0.5299275937919369	157226
chr1:234980794-234981294	TOMM20	0.0052153545589633	0.2692743300457246	0.0014043611048157	0.0014043611048157	BCLAF1	False	BCLAF1_direct_+/+	BCLAF1_direct_+/+_(962g)	BCLAF1_direct_+/+_(1690r)	1.619844549285979	1	0.7393936505876683	224380
chr5:96743325-96743825	ERAP1	0.0154764248597727	0.2571111152936742	0.0039791608564549	0.0039791608564549	BCLAF1	False	BCLAF1_direct_+/+	BCLAF1_direct_+/+_(962g)	BCLAF1_direct_+/+_(1690r)	0.8942121958404958	1	0.4983188852424106	187996
chr1:168287122-168287622	SFT2D2	0.0137108758146961	0.0709044873718773	0.0009721626210604	0.0009721626210604	BCLAF1	False	BCLAF1_direct_+/+	BCLAF1_direct_+/+_(962g)	BCLAF1_direct_+/+_(1690r)	0.5871880873791587	1	0.3653982173982229	252409
chr3:183555446-183555946	KLHL24	0.0093942131174833	0.0825288561869091	0.0007752936633619	0.0007752936633619	BCLAF1	False	BCLAF1_direct_+/+	BCLAF1_direct_+/+_(962g)	BCLAF1_direct_+/+_(1690r)	4.319665387648165	1	0.5967910875167142	81498
chr17:60363603-60364103	USP32	0.0325156358789396	0.3968688482847067	0.0129044429625196	0.0129044429625196	BCLAF1	False	BCLAF1_direct_+/+	BCLAF1_direct_+/+_(962g)	BCLAF1_direct_+/+_(1690r)	0.5985519771319862	1	0.3902415139067842	213445
chr7:2406014-2406514	EIF3B	0.0024210517743049	0.2078321427056169	0.000503172377855	0.000503172377855	BCLAF1	False	BCLAF1_direct_+/+	BCLAF1_direct_+/+_(962g)	BCLAF1_direct_+/+_(1690r)	1.1784064533298817	1	0.6636144427160837	257513
chr15:101056856-101057356	LRRK1	0.0401999854850971	0.4487384572611876	0.0180392794685046	0.0180392794685046	BCLAF1	False	BCLAF1_direct_+/+	BCLAF1_direct_+/+_(962g)	BCLAF1_direct_+/+_(1690r)	0.645092776464685	1	0.4816550492952243	165173
chr5:150351002-150351502	RPS14	0.0038243891493762	0.2460103686299337	0.0009408393844223	0.0009408393844223	BCLAF1	False	BCLAF1_direct_+/+	BCLAF1_direct_+/+_(962g)	BCLAF1_direct_+/+_(1690r)	0.9652997623821744	1	0.671028434975699	213032
chr10:114879474-114879974	FAM160B1	0.0787280990809657	0.5537022553106605	0.0435919260174518	0.0435919260174518	BCLAF1	False	BCLAF1_direct_+/+	BCLAF1_direct_+/+_(962g)	BCLAF1_direct_+/+_(1690r)	1.015484682231632	1	0.5696242394069264	58061
chr17:78995995-78996495	LGALS3BP	0.0223295588180658	0.5506746016941211	0.0122963209081438	0.0122963209081438	BCLAF1	False	BCLAF1_direct_+/+	BCLAF1_direct_+/+_(962g)	BCLAF1_direct_+/+_(1690r)	2.512556407380648	1	0.6409595495497696	127008
chr6:135189857-135190357	HBS1L	0.0106094217283069	0.2251697339209059	0.0023889206676175	0.0023889206676175	BCLAF1	False	BCLAF1_direct_+/+	BCLAF1_direct_+/+_(962g)	BCLAF1_direct_+/+_(1690r)	2.240544388342538	1	0.710508578456252	186260
chr10:43083730-43084230	RASGEF1A	0.0255562959712277	0.1201299243622388	0.0030700759020025	0.0030700759020025	BCLAF1	False	BCLAF1_direct_+/+	BCLAF1_direct_+/+_(962g)	BCLAF1_direct_+/+_(1690r)	0.752696021627791	1	0.1227684161080883	241300
chr3:47296910-47297410	SETD2	0.0016115921988844	0.3228967073372544	0.0005203778145902	0.0005203778145902	BCLAF1	False	BCLAF1_direct_+/+	BCLAF1_direct_+/+_(962g)	BCLAF1_direct_+/+_(1690r)	2.482893216280934	1	0.5909328648680315	161104
chr1:10242748-10243248	UBE4B	0.0218317779322335	0.2167597470943731	0.0047322506632114	0.0047322506632114	BCLAF1	False	BCLAF1_direct_+/+	BCLAF1_direct_+/+_(962g)	BCLAF1_direct_+/+_(1690r)	0.7246866062674917	1	0.4708493886701521	158667
chr13:52599993-52600493	VPS36	0.1256644669113862	0.5142695662573162	0.0646254108924754	0.0646254108924754	BCLAF1	False	BCLAF1_direct_+/+	BCLAF1_direct_+/+_(962g)	BCLAF1_direct_+/+_(1690r)	0.6378052697584503	1	0.597544240002358	17831
chr5:96785302-96785802	ERAP1	0.0039825029733871	0.1882854882906463	0.0007498475169631	0.0007498475169631	BCLAF1	False	BCLAF1_direct_+/+	BCLAF1_direct_+/+_(962g)	BCLAF1_direct_+/+_(1690r)	0.8942121958404958	1	0.4983188852424106	224358
chr17:62138608-62139108	MED13	0.0224589671392552	0.2908136142200552	0.0065313734054162	0.0065313734054162	BCLAF1	False	BCLAF1_direct_+/+	BCLAF1_direct_+/+_(962g)	BCLAF1_direct_+/+_(1690r)	2.1123919022920385	1	0.5250704130100373	128085
chr17:7713657-7714157	CYB5D1	0.0566362150027967	0.2355106378568244	0.0133384311211049	0.0133384311211049	BCLAF1	False	BCLAF1_direct_+/+	BCLAF1_direct_+/+_(962g)	BCLAF1_direct_+/+_(1690r)	1.0248931942790818	1	0.3193142114355534	111375
chr17:1582333-1582833	SCARF1	0.0116128997688291	0.3875406590583629	0.0045004708299907	0.0045004708299907	BCLAF1	False	BCLAF1_direct_+/+	BCLAF1_direct_+/+_(962g)	BCLAF1_direct_+/+_(1690r)	0.6262881495620691	1	0.45485380641273	246427
chr1:19179640-19180140	UBR4	0.0027294161971686	0.0593528887663964	0.0001619987359477	0.0001619987359477	BCLAF1	False	BCLAF1_direct_+/+	BCLAF1_direct_+/+_(962g)	BCLAF1_direct_+/+_(1690r)	0.644803470356357	1	0.4923636955733947	130393
chr12:56565536-56566036	ATP5F1B	0.0755772395564483	0.6990290196298877	0.0528306836734772	0.0528306836734772	BCLAF1	False	BCLAF1_direct_+/+	BCLAF1_direct_+/+_(962g)	BCLAF1_direct_+/+_(1690r)	0.7779292112492119	1	0.6652027817025792	79688
chr10:124957375-124957875	ZRANB1	0.0190939902835922	0.3749621844417699	0.0071595243064456	0.0071595243064456	BCLAF1	False	BCLAF1_direct_+/+	BCLAF1_direct_+/+_(962g)	BCLAF1_direct_+/+_(1690r)	0.9217818775243029	1	0.4956887530198737	193639
chr10:97674082-97674582	ZFYVE27	0.057773675626588	0.3909265082681514	0.0225852612825188	0.0225852612825188	BCLAF1	False	BCLAF1_direct_+/+	BCLAF1_direct_+/+_(962g)	BCLAF1_direct_+/+_(1690r)	2.219863308203356	1	0.4372984522947554	77014
chrX:103730225-103730725	TCEAL3	0.036443689591224	0.2672115184512155	0.0097381736336357	0.0097381736336357	BCLAF1	False	BCLAF1_direct_+/+	BCLAF1_direct_+/+_(962g)	BCLAF1_direct_+/+_(1690r)	0.7024287048836536	1	0.4292433295018302	215535
chr1:50796063-50796563	FAF1	0.023129245729295	0.5184412298004479	0.0119911546002524	0.0119911546002524	BCLAF1	False	BCLAF1_direct_+/+	BCLAF1_direct_+/+_(962g)	BCLAF1_direct_+/+_(1690r)	1.9581163271095563	1	0.5824044373945384	114592
chrX:136784322-136784822	RBMX	0.0083760200561786	0.2298957440910025	0.0019256113633363	0.0019256113633363	BCLAF1	False	BCLAF1_direct_+/+	BCLAF1_direct_+/+_(962g)	BCLAF1_direct_+/+_(1690r)	0.9457323036448744	1	0.6822648389463661	188547
chr1:221777659-221778159	DUSP10	0.0198340926531141	0.0751800124082593	0.0014911273317676	0.0014911273317676	BCLAF1	False	BCLAF1_direct_+/+	BCLAF1_direct_+/+_(962g)	BCLAF1_direct_+/+_(1690r)	0.8105494942245275	1	0.402995942561329	213679
chr20:44656186-44656686	SERINC3	0.0216961961130973	0.343507958788156	0.0074528160402776	0.0074528160402776	BCLAF1	False	BCLAF1_direct_+/+	BCLAF1_direct_+/+_(962g)	BCLAF1_direct_+/+_(1690r)	0.8973623292499816	1	0.565064142532715	205157
chr10:89836905-89837405	KIF20B	0.0126451028429835	0.0745135694264722	0.0009422317485955	0.0009422317485955	BCLAF1	False	BCLAF1_direct_+/+	BCLAF1_direct_+/+_(962g)	BCLAF1_direct_+/+_(1690r)	1.663554667699635	1	0.613165156331012	176172
chr7:100884625-100885125	SRRT	0.0456050036306415	0.4100601739268907	0.0187007957207173	0.0187007957207173	BCLAF1	False	BCLAF1_direct_+/+	BCLAF1_direct_+/+_(962g)	BCLAF1_direct_+/+_(1690r)	5.170393698849485	1	0.6694946798696654	36633
chr1:70003439-70003939	LRRC40	0.0310674670768012	0.2816181544314098	0.0087491627410273	0.0087491627410273	BCLAF1	False	BCLAF1_direct_+/+	BCLAF1_direct_+/+_(962g)	BCLAF1_direct_+/+_(1690r)	1.004279372963287	1	0.5090142502400762	140999
chr5:139393021-139393521	UBE2D2	0.0010401118712764	0.142638643177435	0.0001483601460716	0.0001483601460716	BCLAF1	False	BCLAF1_direct_+/+	BCLAF1_direct_+/+_(962g)	BCLAF1_direct_+/+_(1690r)	1.5786309400466807	1	0.6410992003104181	226931
chr9:37293525-37294025	GRHPR	0.0178144502605342	0.4675329140938972	0.0083288418432883	0.0083288418432883	BCLAF1	False	BCLAF1_direct_+/+	BCLAF1_direct_+/+_(962g)	BCLAF1_direct_+/+_(1690r)	0.5902311287439078	1	0.6424495952935334	241763
chr7:108420279-108420779	PNPLA8	0.0207118628386604	0.386607751397632	0.0080073667193106	0.0080073667193106	BCLAF1	False	BCLAF1_direct_+/+	BCLAF1_direct_+/+_(962g)	BCLAF1_direct_+/+_(1690r)	5.997558506533788	1	0.6628735788702581	41092
chr19:18659216-18659716	UBA52	0.0011146707040004	0.3905650185211204	0.0004353513841529	0.0004353513841529	BCLAF1	False	BCLAF1_direct_+/+	BCLAF1_direct_+/+_(962g)	BCLAF1_direct_+/+_(1690r)	4.302307115220894	1	0.7281007179977822	175261
chr19:4014646-4015146	DAPK3	0.0161834177632728	0.1704900324752616	0.0027591114200211	0.0027591114200211	BCLAF1	False	BCLAF1_direct_+/+	BCLAF1_direct_+/+_(962g)	BCLAF1_direct_+/+_(1690r)	0.8070301606066613	1	0.3213345922775291	211204
chr3:48856172-48856672	PRKAR2A	0.0778534946469585	0.4994179881836691	0.0388814356696521	0.0388814356696521	BCLAF1	False	BCLAF1_direct_+/+	BCLAF1_direct_+/+_(962g)	BCLAF1_direct_+/+_(1690r)	1.125447259939711	1	0.5668471479745198	54368
chr12:122182267-122182767	MLXIP	0.0010235441335218	0.3677346969547553	0.0003763926917604	0.0003763926917604	BCLAF1	False	BCLAF1_direct_+/+	BCLAF1_direct_+/+_(962g)	BCLAF1_direct_+/+_(1690r)	4.787657036909972	1	0.6371622626846626	129971
chr1:32216584-32217084	KPNA6	0.008873720033763	0.4065938890198057	0.0036080003386006	0.0036080003386006	BCLAF1	False	BCLAF1_direct_+/+	BCLAF1_direct_+/+_(962g)	BCLAF1_direct_+/+_(1690r)	3.0089533024045645	1	0.6564751173944351	143103
chr1:153985164-153985664	JTB	0.0770362483251067	0.469399161706158	0.0361607503847925	0.0361607503847925	BCLAF1	False	BCLAF1_direct_+/+	BCLAF1_direct_+/+_(962g)	BCLAF1_direct_+/+_(1690r)	3.8650325034606654	1	0.7085381591054586	34935
chr21:25649037-25649537	GABPA	0.0308472399300131	0.1351725500646642	0.0041697000837964	0.0041697000837964	BCLAF1	False	BCLAF1_direct_+/+	BCLAF1_direct_+/+_(962g)	BCLAF1_direct_+/+_(1690r)	1.831185299713398	1	0.4314912964557447	99630
chr4:16237696-16238196	TAPT1	0.0089823770094637	0.379848207073038	0.0034119398022988	0.0034119398022988	BCLAF1	False	BCLAF1_direct_+/+	BCLAF1_direct_+/+_(962g)	BCLAF1_direct_+/+_(1690r)	2.225042671746104	1	0.6304695119576144	233228
chr15:73914215-73914715	PML	0.0128815495105838	0.4052009271777553	0.0052196158051747	0.0052196158051747	BCLAF1	False	BCLAF1_direct_+/+	BCLAF1_direct_+/+_(962g)	BCLAF1_direct_+/+_(1690r)	2.1997411141079093	1	0.5365372157898922	126134
chr7:101718547-101719047	CUX1	0.0723469323435008	0.6988078121412689	0.0505566015060942	0.0505566015060942	BCLAF1	False	BCLAF1_direct_+/+	BCLAF1_direct_+/+_(962g)	BCLAF1_direct_+/+_(1690r)	1.544999774914802	1	0.609654253971869	72581
chr22:32606000-32606500	FBXO7	0.0432790439319737	0.3973129836059543	0.0171953260722256	0.0171953260722256	BCLAF1	False	BCLAF1_direct_+/+	BCLAF1_direct_+/+_(962g)	BCLAF1_direct_+/+_(1690r)	0.8218145626302585	1	0.6231608730518479	90645
chr15:44668868-44669368	CTDSPL2	0.020943510287949	0.280584987689258	0.005876434576314	0.005876434576314	BCLAF1	False	BCLAF1_direct_+/+	BCLAF1_direct_+/+_(962g)	BCLAF1_direct_+/+_(1690r)	1.304095519369132	1	0.5751878379830658	129481
chr5:160491481-160491981	SLU7	0.0256503294734618	0.3694947409474386	0.0094776618440132	0.0094776618440132	BCLAF1	False	BCLAF1_direct_+/+	BCLAF1_direct_+/+_(962g)	BCLAF1_direct_+/+_(1690r)	0.5876900633685803	1	0.5027860259123018	133208
chr14:93098680-93099180	MOAP1	0.0584958616393226	0.2864694761567455	0.0167572788411542	0.0167572788411542	BCLAF1	False	BCLAF1_direct_+/+	BCLAF1_direct_+/+_(962g)	BCLAF1_direct_+/+_(1690r)	1.3397781749344109	1	0.3821981237175907	87110
chr1:220086072-220086572	EPRS	0.042489564256161	0.3229590524233762	0.0137223894100519	0.0137223894100519	BCLAF1	False	BCLAF1_direct_+/+	BCLAF1_direct_+/+_(962g)	BCLAF1_direct_+/+_(1690r)	1.4833272096341008	1	0.6099199172918164	152900
chr2:127184890-127185390	ERCC3	0.0666530474339005	0.3099237140060586	0.0206573600105364	0.0206573600105364	BCLAF1	False	BCLAF1_direct_+/+	BCLAF1_direct_+/+_(962g)	BCLAF1_direct_+/+_(1690r)	0.8873948240583911	1	0.3575958798078517	56266
chr15:62165805-62166305	VPS13C	0.086822374037605	0.4095454864675034	0.0355577114114944	0.0355577114114944	BCLAF1	False	BCLAF1_direct_+/+	BCLAF1_direct_+/+_(962g)	BCLAF1_direct_+/+_(1690r)	0.9738871179826596	1	0.6111484315579652	68696
chr17:81453625-81454125	NPLOC4	0.0015182000728031	0.1503193956916267	0.0002282149174827	0.0002282149174827	BCLAF1	False	BCLAF1_direct_+/+	BCLAF1_direct_+/+_(962g)	BCLAF1_direct_+/+_(1690r)	0.6345561448886686	1	0.4095180074338252	238982
chr7:100472920-100473420	PILRB	0.0265560029047568	0.3894130427050961	0.0103412538932267	0.0103412538932267	BCLAF1	False	BCLAF1_direct_+/+	BCLAF1_direct_+/+_(962g)	BCLAF1_direct_+/+_(1690r)	3.277282026122684	1	0.4893913019931983	112399
chr7:157490349-157490849	DNAJB6	0.0063760880554737	0.6175658672326346	0.0039376543495303	0.0039376543495303	BCLAF1	False	BCLAF1_direct_+/+	BCLAF1_direct_+/+_(962g)	BCLAF1_direct_+/+_(1690r)	1.9953501128075657	1	0.693292180782416	202334
chr8:21858265-21858765	XPO7	0.0024513896636794	0.0832302637118095	0.0002040298081684	0.0002040298081684	BCLAF1	False	BCLAF1_direct_+/+	BCLAF1_direct_+/+_(962g)	BCLAF1_direct_+/+_(1690r)	0.7274242702078721	1	0.3915168735911504	265980
chr19:6243226-6243726	GTF2F1	0.0217179380470197	0.4506020734182678	0.0097861479143565	0.0097861479143565	BCLAF1	False	BCLAF1_direct_+/+	BCLAF1_direct_+/+_(962g)	BCLAF1_direct_+/+_(1690r)	4.08848161542609	1	0.581748555226558	62147
chr2:112588479-112588979	TTL	0.0177809952925402	0.274596378516337	0.0048825969137475	0.0048825969137475	BCLAF1	False	BCLAF1_direct_+/+	BCLAF1_direct_+/+_(962g)	BCLAF1_direct_+/+_(1690r)	1.0255211780035798	1	0.375405758619139	172745
chr3:185630175-185630675	SENP2	0.0286852252915498	0.4043687676343198	0.0115994092004568	0.0115994092004568	BCLAF1	False	BCLAF1_direct_+/+	BCLAF1_direct_+/+_(962g)	BCLAF1_direct_+/+_(1690r)	2.51678739243242	1	0.5511330439335337	137312
chr1:229601318-229601818	NUP133	0.0297494891973648	0.0623086302703705	0.0018536499231309	0.0018536499231309	BCLAF1	False	BCLAF1_direct_+/+	BCLAF1_direct_+/+_(962g)	BCLAF1_direct_+/+_(1690r)	0.6736978000417888	1	0.3917583064064633	207602
chr19:35641466-35641966	KMT2B	0.0067063766860275	0.2001147403273936	0.001342044829062	0.001342044829062	BCLAF1	False	BCLAF1_direct_+/+	BCLAF1_direct_+/+_(962g)	BCLAF1_direct_+/+_(1690r)	0.8907653419912974	1	0.4117629322550969	183204
chr19:1162932-1163432	CNN2	0.0018915440602551	0.0515435242316828	9.749684710505952e-05	9.749684710505952e-05	BCLAF1	False	BCLAF1_direct_+/+	BCLAF1_direct_+/+_(962g)	BCLAF1_direct_+/+_(1690r)	1.4957180196432691	1	0.4896091899640244	246689
chr1:172662618-172663118	SUCO	0.0139086821338025	0.2634442466207816	0.0036641622862275	0.0036641622862275	BCLAF1	False	BCLAF1_direct_+/+	BCLAF1_direct_+/+_(962g)	BCLAF1_direct_+/+_(1690r)	6.203271513969524	1	0.600757237702738	51390
chr14:102622104-102622604	ANKRD9	0.0399183076366158	0.3838563047011533	0.0153228940593151	0.0153228940593151	BCLAF1	False	BCLAF1_direct_+/+	BCLAF1_direct_+/+_(962g)	BCLAF1_direct_+/+_(1690r)	0.6779384736331968	1	0.4015380078131829	181165
chr1:65393335-65393835	LEPROT	0.0376105583377661	0.1337233411116753	0.0050294095220016	0.0050294095220016	BCLAF1	False	BCLAF1_direct_+/+	BCLAF1_direct_+/+_(962g)	BCLAF1_direct_+/+_(1690r)	2.92648089482179	1	0.610936825103038	94193
chr11:68748990-68749490	CPT1A	0.0156442295691825	0.1964116628007653	0.00307270914292	0.00307270914292	BCLAF1	False	BCLAF1_direct_+/+	BCLAF1_direct_+/+_(962g)	BCLAF1_direct_+/+_(1690r)	1.7657559674374226	1	0.5503871807640621	186285
chr2:108671969-108672469	RANBP2	0.0098557284183376	0.3561405638674306	0.003510024676231	0.003510024676231	BCLAF1	False	BCLAF1_direct_+/+	BCLAF1_direct_+/+_(962g)	BCLAF1_direct_+/+_(1690r)	1.7453293489654058	1	0.6160590802168243	121985
chr9:128768751-128769251	SPTAN1	0.0207688927211744	0.4005204947217805	0.0083183671875083	0.0083183671875083	BCLAF1	False	BCLAF1_direct_+/+	BCLAF1_direct_+/+_(962g)	BCLAF1_direct_+/+_(1690r)	0.6068203227487258	1	0.3187192278401669	228928
chr6:116629553-116630053	RWDD1	0.0101646137234976	0.1840820995617049	0.0018711234354551	0.0018711234354551	BCLAF1	False	BCLAF1_direct_+/+	BCLAF1_direct_+/+_(962g)	BCLAF1_direct_+/+_(1690r)	1.8992044621985624	1	0.5226248739572935	66601
chr3:50156525-50157025	RBM5	0.0019886725287992	0.3660509233645729	0.0007279554154367	0.0007279554154367	BCLAF1	False	BCLAF1_direct_+/+	BCLAF1_direct_+/+_(962g)	BCLAF1_direct_+/+_(1690r)	4.262783621219194	1	0.6556042730228235	170109
chr20:38091744-38092244	RPRD1B	0.0092567346512144	0.1343675636407583	0.0012438048823526	0.0012438048823526	BCLAF1	False	BCLAF1_direct_+/+	BCLAF1_direct_+/+_(962g)	BCLAF1_direct_+/+_(1690r)	0.8389046709686225	1	0.4870505212382506	234262
chr6:170494277-170494777	TBP	0.0186617851142164	0.2619600686956055	0.0048886425105027	0.0048886425105027	BCLAF1	False	BCLAF1_direct_+/+	BCLAF1_direct_+/+_(962g)	BCLAF1_direct_+/+_(1690r)	1.1379323848668776	1	0.3702329989225113	111748
chr1:15756385-15756885	SLC25A34	0.0102794738021419	0.1192202123285088	0.0012255210493167	0.0012255210493167	BCLAF1	False	BCLAF1_direct_+/+	BCLAF1_direct_+/+_(962g)	BCLAF1_direct_+/+_(1690r)	0.8539444419758143	1	0.1788149062111977	195911
chr11:73287977-73288477	ARHGEF17	0.0081453345910334	0.1417426647105873	0.0011545414298924	0.0011545414298924	BCLAF1	False	BCLAF1_direct_+/+	BCLAF1_direct_+/+_(962g)	BCLAF1_direct_+/+_(1690r)	1.1229652137443913	1	0.2831708193743132	211493
chr12:6603128-6603628	CHD4	0.0014029879154889	0.2675307737766886	0.00037534244263	0.00037534244263	BCLAF1	False	BCLAF1_direct_+/+	BCLAF1_direct_+/+_(962g)	BCLAF1_direct_+/+_(1690r)	5.447094718994988	1	0.7184215359548548	112628
chr6:53061116-53061616	FBXO9	0.0658058845887828	0.1563883136488904	0.0102912713190132	0.0102912713190132	BCLAF1	False	BCLAF1_direct_+/+	BCLAF1_direct_+/+_(962g)	BCLAF1_direct_+/+_(1690r)	0.731148042140512	1	0.4103001481670612	120259
chr7:112157007-112157507	ZNF277	0.0633156312128668	0.4626844518310117	0.0292951581200597	0.0292951581200597	BCLAF1	False	BCLAF1_direct_+/+	BCLAF1_direct_+/+_(962g)	BCLAF1_direct_+/+_(1690r)	0.7681630571270076	1	0.432888334698153	30150
chr5:178777488-178777988	CLK4	0.0109074690874518	0.0941408600883207	0.0010268385212794	0.0010268385212794	BCLAF1	False	BCLAF1_direct_+/+	BCLAF1_direct_+/+_(962g)	BCLAF1_direct_+/+_(1690r)	0.8705883779768312	1	0.2602962139447796	252908
chr10:120851175-120851675	WDR11	0.0203119706828873	0.0609819260035709	0.0012386630931705	0.0012386630931705	BCLAF1	False	BCLAF1_direct_+/+	BCLAF1_direct_+/+_(962g)	BCLAF1_direct_+/+_(1690r)	0.6557482047421446	1	0.5303747562041261	152935
chr12:214944-215444	KDM5A	0.0045979980888314	0.2276221015820755	0.0010466059880501	0.0010466059880501	BCLAF1	False	BCLAF1_direct_+/+	BCLAF1_direct_+/+_(962g)	BCLAF1_direct_+/+_(1690r)	1.9584747688491209	1	0.5776457719278927	185301
chr7:65239771-65240271	ZNF92	0.1699693934430526	0.5228853085465676	0.0888744987339435	0.0888744987339435	BCLAF1	False	BCLAF1_direct_+/+	BCLAF1_direct_+/+_(962g)	BCLAF1_direct_+/+_(1690r)	1.4404936550516725	1	0.6150010961669985	2672
chr14:105254869-105255369	BRF1	0.0029017372947275	0.1322072046570457	0.000383630576385	0.000383630576385	BCLAF1	False	BCLAF1_direct_+/+	BCLAF1_direct_+/+_(962g)	BCLAF1_direct_+/+_(1690r)	0.9855789575503244	1	0.3061773520547711	261691
chr19:51960331-51960831	ZNF350	0.0294874902407411	0.1224872811593389	0.0036118425078009	0.0036118425078009	BCLAF1	False	BCLAF1_direct_+/+	BCLAF1_direct_+/+_(962g)	BCLAF1_direct_+/+_(1690r)	1.1750273585460993	1	0.3363693247725038	207393
chr22:38751724-38752224	GTPBP1	0.0094184519406846	0.0917988867288665	0.0008646034028641	0.0008646034028641	BCLAF1	False	BCLAF1_direct_+/+	BCLAF1_direct_+/+_(962g)	BCLAF1_direct_+/+_(1690r)	1.2816927232721145	1	0.3898760261691808	128678
chr3:48598369-48598869	IP6K2	0.0349368317453913	0.5592415401158833	0.0195381275920621	0.0195381275920621	BCLAF1	False	BCLAF1_direct_+/+	BCLAF1_direct_+/+_(962g)	BCLAF1_direct_+/+_(1690r)	1.1162358476156586	1	0.6742945212425459	207534
chr5:140611938-140612438	SLC35A4	0.0201969585655964	0.1283781079966061	0.0025928473279371	0.0025928473279371	BCLAF1	False	BCLAF1_direct_+/+	BCLAF1_direct_+/+_(962g)	BCLAF1_direct_+/+_(1690r)	1.4999993930349975	1	0.3553397554924344	164935
chr19:10745087-10745587	DNM2	0.0004540713969153	0.2326136126355362	0.0001056231880309	0.0001056231880309	BCLAF1	False	BCLAF1_direct_+/+	BCLAF1_direct_+/+_(962g)	BCLAF1_direct_+/+_(1690r)	0.9988541023282967	1	0.3985202714845764	283858
chr1:156643675-156644175	ISG20L2	0.0062462534049314	0.2411449193362088	0.0015062522734857	0.0015062522734857	BCLAF1	False	BCLAF1_direct_+/+	BCLAF1_direct_+/+_(962g)	BCLAF1_direct_+/+_(1690r)	0.8464078143039112	1	0.4260641128053647	191377
chr9:131270644-131271144	PRRC2B	0.0116415377359991	0.2896833228863709	0.0033723593348713	0.0033723593348713	BCLAF1	False	BCLAF1_direct_+/+	BCLAF1_direct_+/+_(962g)	BCLAF1_direct_+/+_(1690r)	0.9876137410466856	1	0.5772363989228292	233598
chr10:119113983-119114483	SFXN4	0.0816088268597215	0.7551752129914172	0.0616289632057698	0.0616289632057698	BCLAF1	False	BCLAF1_direct_+/+	BCLAF1_direct_+/+_(962g)	BCLAF1_direct_+/+_(1690r)	0.9742078309811	1	0.6199568109761363	53921
chr3:195441950-195442450	PPP1R2	0.0198797897101769	0.2578039240305766	0.0051250877961863	0.0051250877961863	BCLAF1	False	BCLAF1_direct_+/+	BCLAF1_direct_+/+_(962g)	BCLAF1_direct_+/+_(1690r)	9.70323721891052	1	0.6518490340201047	33181
chr19:4009784-4010284	DAPK3	0.0092698474449551	0.2027744139237234	0.0018796878828131	0.0018796878828131	BCLAF1	False	BCLAF1_direct_+/+	BCLAF1_direct_+/+_(962g)	BCLAF1_direct_+/+_(1690r)	0.8070301606066613	1	0.3213345922775291	210030
chr2:47083819-47084319	MCFD2	0.0261914667086675	0.4383613932335657	0.011481327837242	0.011481327837242	BCLAF1	False	BCLAF1_direct_+/+	BCLAF1_direct_+/+_(962g)	BCLAF1_direct_+/+_(1690r)	1.1349021529013008	1	0.6050433183327671	224859
chr14:74683574-74684074	YLPM1	0.0066279703320785	0.3702677621118362	0.0024541237422023	0.0024541237422023	BCLAF1	False	BCLAF1_direct_+/+	BCLAF1_direct_+/+_(962g)	BCLAF1_direct_+/+_(1690r)	1.9952713959936108	1	0.5838415817051081	147596
chr11:65891855-65892355	SART1	0.0111771740283337	0.0578691899707181	0.0006468140071814	0.0006468140071814	BCLAF1	False	BCLAF1_direct_+/+	BCLAF1_direct_+/+_(962g)	BCLAF1_direct_+/+_(1690r)	1.2994531176838269	1	0.510184071232291	149389
chr12:132488992-132489492	FBRSL1	0.0008879772372119	0.1836522405122795	0.0001630790091378	0.0001630790091378	BCLAF1	False	BCLAF1_direct_+/+	BCLAF1_direct_+/+_(962g)	BCLAF1_direct_+/+_(1690r)	1.2643284063966005	1	0.5883537086039737	281323
chr10:63627858-63628358	JMJD1C	0.0176737133840429	0.5229816524511227	0.0092430278305343	0.0092430278305343	BCLAF1	False	BCLAF1_direct_+/+	BCLAF1_direct_+/+_(962g)	BCLAF1_direct_+/+_(1690r)	2.4549416850198886	1	0.6122473902095416	43877
chr1:1669618-1670118	ATAD3A	0.0169710827512738	0.5304742594239528	0.0090027225541046	0.0090027225541046	BCLAF1	False	BCLAF1_direct_+/+	BCLAF1_direct_+/+_(962g)	BCLAF1_direct_+/+_(1690r)	0.5776237052017461	1	0.5626246391714187	248225
chr1:151709055-151709555	MRPL9	0.0295519563862706	0.557360414068966	0.0164710906479998	0.0164710906479998	BCLAF1	False	BCLAF1_direct_+/+	BCLAF1_direct_+/+_(962g)	BCLAF1_direct_+/+_(1690r)	1.6432484495523276	1	0.6040336886994689	65172
chr1:150558643-150559143	RPRD2	0.0331956392139116	0.2680753537389755	0.0088989327248607	0.0088989327248607	BCLAF1	False	BCLAF1_direct_+/+	BCLAF1_direct_+/+_(962g)	BCLAF1_direct_+/+_(1690r)	1.395827816040767	1	0.4356286693783548	184898
chr15:100902520-100903020	LRRK1	0.0117459983861252	0.2496414450408631	0.0029322880105599	0.0029322880105599	BCLAF1	False	BCLAF1_direct_+/+	BCLAF1_direct_+/+_(962g)	BCLAF1_direct_+/+_(1690r)	0.645092776464685	1	0.4816550492952243	245575
chr3:136163630-136164130	MSL2	0.06013898948348	0.2794363462363736	0.0168050194876113	0.0168050194876113	BCLAF1	False	BCLAF1_direct_+/+	BCLAF1_direct_+/+_(962g)	BCLAF1_direct_+/+_(1690r)	2.365116372841141	1	0.5050280819721816	85213
chrX:71045495-71045995	FOXO4	0.0099209389753552	0.1234030328360827	0.0012242739581405	0.0012242739581405	BCLAF1	False	BCLAF1_direct_+/+	BCLAF1_direct_+/+_(962g)	BCLAF1_direct_+/+_(1690r)	0.7063383018926266	1	0.2024845859821381	221857
chr17:7713657-7714157	TP53	0.0934197280821851	0.7141751754914681	0.0667180506974598	0.0667180506974598	BCLAF1	False	BCLAF1_direct_+/+	BCLAF1_direct_+/+_(962g)	BCLAF1_direct_+/+_(1690r)	0.8166708070693602	1	0.613116023609916	46127
chr1:246784943-246785443	AHCTF1	0.0108327630311789	0.3574601244953499	0.0038722808217538	0.0038722808217538	BCLAF1	False	BCLAF1_direct_+/+	BCLAF1_direct_+/+_(962g)	BCLAF1_direct_+/+_(1690r)	1.166113057096122	1	0.5692795969432373	152898
chr14:35465058-35465558	PSMA6	0.035599318125722	0.3600549034249496	0.0128177090497509	0.0128177090497509	BCLAF1	False	BCLAF1_direct_+/+	BCLAF1_direct_+/+_(962g)	BCLAF1_direct_+/+_(1690r)	0.5855028115900576	1	0.4728265470612481	207504
chr19:40420901-40421401	SERTAD1	0.0280365283493223	0.2387336759846055	0.0066932634746803	0.0066932634746803	BCLAF1	False	BCLAF1_direct_+/+	BCLAF1_direct_+/+_(962g)	BCLAF1_direct_+/+_(1690r)	0.7204548834296757	1	0.3881716320809076	119107
chr2:96333798-96334298	SNRNP200	0.0155137136213231	0.2285037315596776	0.0035449414528205	0.0035449414528205	BCLAF1	False	BCLAF1_direct_+/+	BCLAF1_direct_+/+_(962g)	BCLAF1_direct_+/+_(1690r)	5.639384086367569	1	0.6390392339671889	85163
chr2:85504867-85505367	USP39	0.020292739242824	0.3722643891389933	0.0075542641781867	0.0075542641781867	BCLAF1	False	BCLAF1_direct_+/+	BCLAF1_direct_+/+_(962g)	BCLAF1_direct_+/+_(1690r)	0.6157604602703313	1	0.5003933368535493	255312
chr17:75927433-75927933	ACOX1	0.0290722053803154	0.3226470732965238	0.0093800619802342	0.0093800619802342	BCLAF1	False	BCLAF1_direct_+/+	BCLAF1_direct_+/+_(962g)	BCLAF1_direct_+/+_(1690r)	0.6491827741349484	1	0.4092909534951269	207459
chr11:117435071-117435571	BACE1	0.0201125900272821	0.2536660259087234	0.005101880782952	0.005101880782952	BCLAF1	False	BCLAF1_direct_+/+	BCLAF1_direct_+/+_(962g)	BCLAF1_direct_+/+_(1690r)	0.6106287306259226	1	0.4737871265023646	179434
chr12:123415389-123415889	SBNO1	0.0093217679910319	0.4667881869715301	0.004351291179903	0.004351291179903	BCLAF1	False	BCLAF1_direct_+/+	BCLAF1_direct_+/+_(962g)	BCLAF1_direct_+/+_(1690r)	1.413140793763612	1	0.6813249375614004	169591
chr18:2646437-2646937	SMCHD1	0.0109847323459728	0.1756950798901143	0.0019299634270972	0.0019299634270972	BCLAF1	False	BCLAF1_direct_+/+	BCLAF1_direct_+/+_(962g)	BCLAF1_direct_+/+_(1690r)	0.8019794546817088	1	0.3935820915041096	205858
chr17:81469594-81470094	NPLOC4	0.0011255945961477	0.235201582093759	0.0002647416298101	0.0002647416298101	BCLAF1	False	BCLAF1_direct_+/+	BCLAF1_direct_+/+_(962g)	BCLAF1_direct_+/+_(1690r)	0.6345561448886686	1	0.4095180074338252	250423
chr3:171980531-171981031	FNDC3B	0.001485185497549	0.3606770356938863	0.0005356723027115	0.0005356723027115	BCLAF1	False	BCLAF1_direct_+/+	BCLAF1_direct_+/+_(962g)	BCLAF1_direct_+/+_(1690r)	0.6510134708040244	1	0.4545279137559139	280709
chr8:144770253-144770753	RPL8	0.0188095145561561	0.3703391387674125	0.0069658994213599	0.0069658994213599	BCLAF1	False	BCLAF1_direct_+/+	BCLAF1_direct_+/+_(962g)	BCLAF1_direct_+/+_(1690r)	1.006905143047435	1	0.635003726853085	206384
chr19:10751276-10751776	ILF3	0.0042429676962002	0.3810020230443272	0.001616579275964	0.001616579275964	BCLAF1	False	BCLAF1_direct_+/+	BCLAF1_direct_+/+_(962g)	BCLAF1_direct_+/+_(1690r)	3.2830695599436805	1	0.7454214295894702	137229
chr16:558338-558838	CAPN15	0.0016379064921295	0.2683961276576817	0.0004396077599529	0.0004396077599529	BCLAF1	False	BCLAF1_direct_+/+	BCLAF1_direct_+/+_(962g)	BCLAF1_direct_+/+_(1690r)	0.8132992545693437	1	0.5252080137153344	272376
chr17:16130031-16130531	TTC19	0.0166232787080138	0.4624648643881556	0.0076876823333881	0.0076876823333881	BCLAF1	False	BCLAF1_direct_+/+	BCLAF1_direct_+/+_(962g)	BCLAF1_direct_+/+_(1690r)	3.1542764149369487	1	0.6546009474530682	78523
chr17:39967431-39967931	THRA	0.0120108821116558	0.1936143116406516	0.0023254786722452	0.0023254786722452	BCLAF1	False	BCLAF1_direct_+/+	BCLAF1_direct_+/+_(962g)	BCLAF1_direct_+/+_(1690r)	1.4422922417352333	1	0.425214243131473	137664
chr14:24335728-24336228	TM9SF1	0.0132859995400718	0.2507728548107718	0.0033317680336784	0.0033317680336784	BCLAF1	False	BCLAF1_direct_+/+	BCLAF1_direct_+/+_(962g)	BCLAF1_direct_+/+_(1690r)	0.956632179699524	1	0.2574315410930545	206158
chr19:19388725-19389225	SUGP1	0.0412993585095267	0.2695879140689272	0.0111338079129681	0.0111338079129681	BCLAF1	False	BCLAF1_direct_+/+	BCLAF1_direct_+/+_(962g)	BCLAF1_direct_+/+_(1690r)	0.5830982359712006	1	0.3419028131988297	185204
chr15:59524433-59524933	GTF2A2	0.0285475422487882	0.1200541870072599	0.0034272519757336	0.0034272519757336	BCLAF1	False	BCLAF1_direct_+/+	BCLAF1_direct_+/+_(962g)	BCLAF1_direct_+/+_(1690r)	0.9855600990584392	1	0.6612822153709901	160406
chr22:45103580-45104080	NUP50	0.0072167694947058	0.2952058715450586	0.0021304327284244	0.0021304327284244	BCLAF1	False	BCLAF1_direct_+/+	BCLAF1_direct_+/+_(962g)	BCLAF1_direct_+/+_(1690r)	0.9489972327400732	1	0.5294781257407568	223392
chr12:45644272-45644772	ARID2	0.0201858207308538	0.3169129749453494	0.0063971484995284	0.0063971484995284	BCLAF1	False	BCLAF1_direct_+/+	BCLAF1_direct_+/+_(962g)	BCLAF1_direct_+/+_(1690r)	2.589324363768207	1	0.5681512911513755	102530
chr11:66020943-66021443	SART1	0.0023594946720143	0.0939759937218322	0.0002217358564839	0.0002217358564839	BCLAF1	False	BCLAF1_direct_+/+	BCLAF1_direct_+/+_(962g)	BCLAF1_direct_+/+_(1690r)	1.2994531176838269	1	0.510184071232291	266334
chr17:38746470-38746970	RPL23	0.0042493609071582	0.0512187621728138	0.0002176470056901	0.0002176470056901	BCLAF1	False	BCLAF1_direct_+/+	BCLAF1_direct_+/+_(962g)	BCLAF1_direct_+/+_(1690r)	3.0844582546310564	1	0.7188596353709826	136152
chr7:5820645-5821145	CCZ1	0.0431674052863828	0.4601335584853835	0.0198627718050041	0.0198627718050041	BCLAF1	False	BCLAF1_direct_+/+	BCLAF1_direct_+/+_(962g)	BCLAF1_direct_+/+_(1690r)	0.7032672235640948	1	0.5173995856253472	60166
chr6:110043490-110043990	CDC40	0.0151451777961631	0.1672234189382253	0.0025326284115016	0.0025326284115016	BCLAF1	False	BCLAF1_direct_+/+	BCLAF1_direct_+/+_(962g)	BCLAF1_direct_+/+_(1690r)	1.2179302110505286	1	0.5423797122297519	186031
chr19:44848242-44848742	NECTIN2	0.0138582917988515	0.339378060922373	0.0047032001983906	0.0047032001983906	BCLAF1	False	BCLAF1_direct_+/+	BCLAF1_direct_+/+_(962g)	BCLAF1_direct_+/+_(1690r)	1.2380263670488465	1	0.5493634577382525	129167
chr19:911674-912174	PLPPR3	0.0005722124169485	0.4114878685059391	0.0002354584677827	0.0002354584677827	BCLAF1	False	BCLAF1_direct_+/+	BCLAF1_direct_+/+_(962g)	BCLAF1_direct_+/+_(1690r)	0.6987246808741944	1	0.5701384454996069	277088
chr3:49804108-49804608	IP6K1	0.0180710467812176	0.4393892298598458	0.0079402233279604	0.0079402233279604	BCLAF1	False	BCLAF1_direct_+/+	BCLAF1_direct_+/+_(962g)	BCLAF1_direct_+/+_(1690r)	3.247304041986716	1	0.558056961630939	167941
chr12:110256095-110256595	ATP2A2	0.0042413330281942	0.1654028943393657	0.0007015287587204	0.0007015287587204	BCLAF1	False	BCLAF1_direct_+/+	BCLAF1_direct_+/+_(962g)	BCLAF1_direct_+/+_(1690r)	0.700200974110927	1	0.5071101946884624	267668
chr17:51165875-51166375	SPAG9	0.0034582288354563	0.1588329670286004	0.0005492807465993	0.0005492807465993	BCLAF1	False	BCLAF1_direct_+/+	BCLAF1_direct_+/+_(962g)	BCLAF1_direct_+/+_(1690r)	6.276182357363208	1	0.6469877416360719	86922
chr19:48724971-48725471	PPP1R15A	0.0025751688087649	0.5097257768192562	0.0013126299214884	0.0013126299214884	BCLAF1	False	BCLAF1_direct_+/+	BCLAF1_direct_+/+_(962g)	BCLAF1_direct_+/+_(1690r)	8.600222135024763	1	0.7063974107070238	21102
chr12:48814932-48815432	FKBP11	0.0045534620808799	0.242716147524582	0.0011051987741704	0.0011051987741704	BCLAF1	False	BCLAF1_direct_+/+	BCLAF1_direct_+/+_(962g)	BCLAF1_direct_+/+_(1690r)	0.9753085229017078	1	0.4643945746911513	233511
chr1:16165576-16166076	CPLANE2	0.0145070591313163	0.0799577188898614	0.0011599513559403	0.0011599513559403	BCLAF1	False	BCLAF1_direct_+/+	BCLAF1_direct_+/+_(962g)	BCLAF1_direct_+/+_(1690r)	0.6415730221092193	1	0.1468858683461068	242245
chr19:19485019-19485519	YJEFN3	0.0018238253193757	0.0928333029476331	0.0001693117283971	0.0001693117283971	BCLAF1	False	BCLAF1_direct_+/+	BCLAF1_direct_+/+_(962g)	BCLAF1_direct_+/+_(1690r)	1.364141965467449	1	0.2775539498257074	272266
chr19:2361655-2362155	SPPL2B	0.044797849306686	0.5017424682338496	0.0224769834827047	0.0224769834827047	BCLAF1	False	BCLAF1_direct_+/+	BCLAF1_direct_+/+_(962g)	BCLAF1_direct_+/+_(1690r)	1.3468078508259096	1	0.5296705006943189	79058
chr16:66606037-66606537	CMTM3	0.0061597489855327	0.3051277089615498	0.0018795100957338	0.0018795100957338	BCLAF1	False	BCLAF1_direct_+/+	BCLAF1_direct_+/+_(962g)	BCLAF1_direct_+/+_(1690r)	2.633491507210572	1	0.6330505125674493	100666
chr16:87816303-87816803	KLHDC4	0.0223492805352703	0.24082396110792	0.0053822422664159	0.0053822422664159	BCLAF1	False	BCLAF1_direct_+/+	BCLAF1_direct_+/+_(962g)	BCLAF1_direct_+/+_(1690r)	1.1391839453497423	1	0.348580912242882	94954
chr17:49901528-49902028	KAT7	0.0119288762751548	0.4976935039748539	0.0059369242318643	0.0059369242318643	BCLAF1	False	BCLAF1_direct_+/+	BCLAF1_direct_+/+_(962g)	BCLAF1_direct_+/+_(1690r)	1.8785880745835613	1	0.6562944350077784	203873
chr17:67287442-67287942	HELZ	0.0070135158515676	0.2488668840285906	0.0017454318360647	0.0017454318360647	BCLAF1	False	BCLAF1_direct_+/+	BCLAF1_direct_+/+_(962g)	BCLAF1_direct_+/+_(1690r)	3.85770426553436	1	0.644581819860517	122866
chr8:143548194-143548694	GSDMD	0.0035644180664941	0.6131474853208847	0.0021855139741032	0.0021855139741032	BCLAF1	False	BCLAF1_direct_+/+	BCLAF1_direct_+/+_(962g)	BCLAF1_direct_+/+_(1690r)	0.95486872089561	1	0.6500405822640359	246169
chr19:1101087-1101587	CNN2	0.0016365917723727	0.25700598883646	0.0004206138867802	0.0004206138867802	BCLAF1	False	BCLAF1_direct_+/+	BCLAF1_direct_+/+_(962g)	BCLAF1_direct_+/+_(1690r)	1.4957180196432691	1	0.4896091899640244	273188
chr18:79901350-79901850	CTDP1	0.0024659854917538	0.2605682663976429	0.000642557564548	0.000642557564548	BCLAF1	False	BCLAF1_direct_+/+	BCLAF1_direct_+/+_(962g)	BCLAF1_direct_+/+_(1690r)	0.6968621084021749	1	0.3511230039755998	269840
chrX:19488417-19488917	SH3KBP1	0.011608047866691	0.4183103182963231	0.0048557661979145	0.0048557661979145	BCLAF1	False	BCLAF1_direct_+/+	BCLAF1_direct_+/+_(962g)	BCLAF1_direct_+/+_(1690r)	1.2295816835815747	1	0.5570455367658923	84492
chr1:221713073-221713573	DUSP10	0.0167571295625774	0.1125725286699156	0.0018863924481087	0.0018863924481087	BCLAF1	False	BCLAF1_direct_+/+	BCLAF1_direct_+/+_(962g)	BCLAF1_direct_+/+_(1690r)	0.8105494942245275	1	0.402995942561329	235662
chr17:1574764-1575264	PRPF8	0.0501226403455194	0.5548401210074816	0.0278100518345225	0.0278100518345225	BCLAF1	False	BCLAF1_direct_+/+	BCLAF1_direct_+/+_(962g)	BCLAF1_direct_+/+_(1690r)	3.1144978624421777	1	0.6611560841164895	68720
chr1:172643353-172643853	SUCO	0.0549872340694994	0.2986844991926971	0.01642383447004	0.01642383447004	BCLAF1	False	BCLAF1_direct_+/+	BCLAF1_direct_+/+_(962g)	BCLAF1_direct_+/+_(1690r)	6.203271513969524	1	0.600757237702738	10948
chr2:233399312-233399812	ATG16L1	0.0121648994675938	0.1328281663408552	0.0016158412900013	0.0016158412900013	BCLAF1	False	BCLAF1_direct_+/+	BCLAF1_direct_+/+_(962g)	BCLAF1_direct_+/+_(1690r)	1.7320296041768328	1	0.2818721314103178	189997
chr7:139506092-139506592	LUC7L2	0.035877378518671	0.3225753001439633	0.0115731561440388	0.0115731561440388	BCLAF1	False	BCLAF1_direct_+/+	BCLAF1_direct_+/+_(962g)	BCLAF1_direct_+/+_(1690r)	2.1980498877467416	1	0.5418849727062555	126308
chr3:50156525-50157025	GNAI2	0.0010510330002898	0.1349745563417669	0.0001418627129146	0.0001418627129146	BCLAF1	False	BCLAF1_direct_+/+	BCLAF1_direct_+/+_(962g)	BCLAF1_direct_+/+_(1690r)	1.2158509831039772	1	0.5925804851995587	275636
chr12:11861455-11861955	ETV6	0.0006248451289374	0.4463676215725515	0.0002789106340549	0.0002789106340549	BCLAF1	False	BCLAF1_direct_+/+	BCLAF1_direct_+/+_(962g)	BCLAF1_direct_+/+_(1690r)	5.653155539692046	1	0.6338246168484372	136938
chr7:101814819-101815319	CUX1	0.000544067406281	0.3435491198117998	0.0001869138785461	0.0001869138785461	BCLAF1	False	BCLAF1_direct_+/+	BCLAF1_direct_+/+_(962g)	BCLAF1_direct_+/+_(1690r)	1.544999774914802	1	0.609654253971869	275730
chr9:131515407-131515907	PRRC2B	0.0054650991280151	0.1992449292835845	0.0010888932892891	0.0010888932892891	BCLAF1	False	BCLAF1_direct_+/+	BCLAF1_direct_+/+_(962g)	BCLAF1_direct_+/+_(1690r)	0.9876137410466856	1	0.5772363989228292	16201
chr3:149881615-149882115	COMMD2	0.0196182785585556	0.060640332099281	0.001189658927007	0.001189658927007	BCLAF1	False	BCLAF1_direct_+/+	BCLAF1_direct_+/+_(962g)	BCLAF1_direct_+/+_(1690r)	0.5950291366687677	1	0.40555766298828	242516
chr1:225450613-225451113	LBR	0.0913733718976038	0.4928543440847313	0.0450337632734037	0.0450337632734037	BCLAF1	False	BCLAF1_direct_+/+	BCLAF1_direct_+/+_(962g)	BCLAF1_direct_+/+_(1690r)	2.19718412146166	1	0.6043459514585423	34879
chr11:59660537-59661037	OSBP	0.0161727006024811	0.0654887830767846	0.0010591304815216	0.0010591304815216	BCLAF1	False	BCLAF1_direct_+/+	BCLAF1_direct_+/+_(962g)	BCLAF1_direct_+/+_(1690r)	2.533402910604434	1	0.5336752434550702	133508
chr2:37321283-37321783	CEBPZ	0.021291447995697	0.2442676865462091	0.0052008127451278	0.0052008127451278	BCLAF1	False	BCLAF1_direct_+/+	BCLAF1_direct_+/+_(962g)	BCLAF1_direct_+/+_(1690r)	2.98316213065517	1	0.4349790746495077	161986
chr15:40930859-40931359	INO80	0.051065830559613	0.4982756512287281	0.025444859977627	0.025444859977627	BCLAF1	False	BCLAF1_direct_+/+	BCLAF1_direct_+/+_(962g)	BCLAF1_direct_+/+_(1690r)	2.1693996901891857	1	0.5541288432351064	75428
chr10:119620565-119621065	TIAL1	0.0105294566518049	0.3859796728921274	0.0040641562341955	0.0040641562341955	BCLAF1	False	BCLAF1_direct_+/+	BCLAF1_direct_+/+_(962g)	BCLAF1_direct_+/+_(1690r)	0.9058621350746286	1	0.5746485341538377	182504
chr8:143548194-143548694	EEF1D	0.0023104010942787	0.4148275171034316	0.0009584179494527	0.0009584179494527	BCLAF1	False	BCLAF1_direct_+/+	BCLAF1_direct_+/+_(962g)	BCLAF1_direct_+/+_(1690r)	1.1673139528673149	1	0.604995122378958	250125
chr14:89151625-89152125	FOXN3	0.0236097263709684	0.5274237188950585	0.0124523296846709	0.0124523296846709	BCLAF1	False	BCLAF1_direct_+/+	BCLAF1_direct_+/+_(962g)	BCLAF1_direct_+/+_(1690r)	4.64728267540116	1	0.6674420989439588	50320
chr17:58333202-58333702	TSPOAP1	0.0036520847104708	0.3187006292794692	0.0011639216954089	0.0011639216954089	BCLAF1	False	BCLAF1_direct_+/+	BCLAF1_direct_+/+_(962g)	BCLAF1_direct_+/+_(1690r)	0.6568388443784022	1	0.458772617358386	253181
chr11:6606844-6607344	RRP8	0.0427740161171139	0.2094670632028177	0.0089597475374418	0.0089597475374418	BCLAF1	False	BCLAF1_direct_+/+	BCLAF1_direct_+/+_(962g)	BCLAF1_direct_+/+_(1690r)	0.6855216871931804	1	0.4217619628354986	158842
chr14:35465058-35465558	NFKBIA	0.0389042458040847	0.4306096867546286	0.0167525450991219	0.0167525450991219	BCLAF1	False	BCLAF1_direct_+/+	BCLAF1_direct_+/+_(962g)	BCLAF1_direct_+/+_(1690r)	0.6520407377862091	1	0.5654190066950986	197919
chr20:38168098-38168598	RPRD1B	0.0088326621649992	0.2659913811399577	0.0023494120084108	0.0023494120084108	BCLAF1	False	BCLAF1_direct_+/+	BCLAF1_direct_+/+_(962g)	BCLAF1_direct_+/+_(1690r)	0.8389046709686225	1	0.4870505212382506	231551
chr2:241618336-241618836	FARP2	0.002919978415458	0.1021499609055057	0.0002982756809839	0.0002982756809839	BCLAF1	False	BCLAF1_direct_+/+	BCLAF1_direct_+/+_(962g)	BCLAF1_direct_+/+_(1690r)	1.1428700130944234	1	0.3736032664641393	246254
chr9:19371995-19372495	RPS6	0.0753019014566333	0.6497043804916927	0.0489239752357284	0.0489239752357284	BCLAF1	False	BCLAF1_direct_+/+	BCLAF1_direct_+/+_(962g)	BCLAF1_direct_+/+_(1690r)	2.436293069732746	1	0.6981038607819517	65316
chr12:6540519-6541019	ZNF384	0.0104979464942959	0.1122594001980127	0.0011784931767604	0.0011784931767604	BCLAF1	False	BCLAF1_direct_+/+	BCLAF1_direct_+/+_(962g)	BCLAF1_direct_+/+_(1690r)	0.9288967365961608	1	0.3185932007120354	250811
chr4:98746436-98746936	EIF4E	0.0368505068543204	0.349101002130789	0.0128645488718707	0.0128645488718707	BCLAF1	False	BCLAF1_direct_+/+	BCLAF1_direct_+/+_(962g)	BCLAF1_direct_+/+_(1690r)	1.1924189519023536	1	0.6208413262369626	197374
chr9:33249356-33249856	BAG1	0.0481280560951409	0.6698871382501345	0.0322403657671159	0.0322403657671159	BCLAF1	False	BCLAF1_direct_+/+	BCLAF1_direct_+/+_(962g)	BCLAF1_direct_+/+_(1690r)	2.0740492648500943	1	0.7068214719717716	110915
chr7:92678877-92679377	FAM133B	0.0111169868026959	0.462956609217747	0.0051466825148945	0.0051466825148945	BCLAF1	False	BCLAF1_direct_+/+	BCLAF1_direct_+/+_(962g)	BCLAF1_direct_+/+_(1690r)	0.6162297162691616	1	0.4325239365273768	253743
chr17:58281721-58282221	TSPOAP1	0.0657652900384559	0.487497164276856	0.0320603924015922	0.0320603924015922	BCLAF1	False	BCLAF1_direct_+/+	BCLAF1_direct_+/+_(962g)	BCLAF1_direct_+/+_(1690r)	0.6568388443784022	1	0.458772617358386	89567
chr19:55526223-55526723	RPL28	0.0472196253531328	0.7400945798896422	0.0349469887882731	0.0349469887882731	BCLAF1	False	BCLAF1_direct_+/+	BCLAF1_direct_+/+_(962g)	BCLAF1_direct_+/+_(1690r)	0.8070996388668252	1	0.6011752736838961	181007
chr16:66619611-66620111	CMTM3	0.0385010062690279	0.4841389852544468	0.0186398381063623	0.0186398381063623	BCLAF1	False	BCLAF1_direct_+/+	BCLAF1_direct_+/+_(962g)	BCLAF1_direct_+/+_(1690r)	2.633491507210572	1	0.6330505125674493	26623
chr2:112541250-112541750	TTL	0.0448908124002764	0.1748912216042646	0.0078510090194922	0.0078510090194922	BCLAF1	False	BCLAF1_direct_+/+	BCLAF1_direct_+/+_(962g)	BCLAF1_direct_+/+_(1690r)	1.0255211780035798	1	0.375405758619139	125564
chr8:52803168-52803668	RB1CC1	0.0392479844305925	0.5291978807603593	0.0207699501847851	0.0207699501847851	BCLAF1	False	BCLAF1_direct_+/+	BCLAF1_direct_+/+_(962g)	BCLAF1_direct_+/+_(1690r)	0.948146448969755	1	0.5913001363369124	65201
chr7:99080625-99081125	TRRAP	0.0321592000310613	0.4749201526800989	0.0152730521888215	0.0152730521888215	BCLAF1	False	BCLAF1_direct_+/+	BCLAF1_direct_+/+_(962g)	BCLAF1_direct_+/+_(1690r)	1.0113496389322427	1	0.4833313445895032	103384
chr4:127993000-127993500	PLK4	0.0804488839839533	0.3239484765232953	0.026061293404601	0.026061293404601	BCLAF1	False	BCLAF1_direct_+/+	BCLAF1_direct_+/+_(962g)	BCLAF1_direct_+/+_(1690r)	0.7686798283460675	1	0.5000315103604029	83060
chr16:72042132-72042632	DHX38	0.0729850163249869	0.3100891395483534	0.0226318609121377	0.0226318609121377	BCLAF1	False	BCLAF1_direct_+/+	BCLAF1_direct_+/+_(962g)	BCLAF1_direct_+/+_(1690r)	1.8343476540174093	1	0.4429152477804914	81095
chr17:30300605-30301105	BLMH	0.0185873290960363	0.2288184310284132	0.0042531234807638	0.0042531234807638	BCLAF1	False	BCLAF1_direct_+/+	BCLAF1_direct_+/+_(962g)	BCLAF1_direct_+/+_(1690r)	0.7004442895098404	1	0.5736815228135521	241721
chr2:11553864-11554364	E2F6	0.026378886136411	0.1754713065394478	0.0046287376154113	0.0046287376154113	BCLAF1	False	BCLAF1_direct_+/+	BCLAF1_direct_+/+_(962g)	BCLAF1_direct_+/+_(1690r)	1.1218676220057786	1	0.3222352666271182	149109
chr9:136309041-136309541	DNLZ	0.013029904202301	0.0790742311769649	0.0010303296571064	0.0010303296571064	BCLAF1	False	BCLAF1_direct_+/+	BCLAF1_direct_+/+_(962g)	BCLAF1_direct_+/+_(1690r)	0.7589173034896737	1	0.1185533997845661	220970
chr18:79625073-79625573	CTDP1	0.0047147023029591	0.1087810954048907	0.0005128704810238	0.0005128704810238	BCLAF1	False	BCLAF1_direct_+/+	BCLAF1_direct_+/+_(962g)	BCLAF1_direct_+/+_(1690r)	0.6968621084021749	1	0.3511230039755998	159516
chr1:26786091-26786591	ARID1A	0.0050285879447963	0.1216834968029048	0.0006118961651037	0.0006118961651037	BCLAF1	False	BCLAF1_direct_+/+	BCLAF1_direct_+/+_(962g)	BCLAF1_direct_+/+_(1690r)	1.4315963240252694	1	0.6458742127489653	248144
chr3:122572757-122573257	PARP14	0.0146221959232423	0.2756458539761092	0.0040305476822681	0.0040305476822681	BCLAF1	False	BCLAF1_direct_+/+	BCLAF1_direct_+/+_(962g)	BCLAF1_direct_+/+_(1690r)	0.7162509842641771	1	0.4104874188170828	199910
chr17:36675326-36675826	PIGW	0.0184535207571798	0.0573059705960881	0.0010574969179052	0.0010574969179052	BCLAF1	False	BCLAF1_direct_+/+	BCLAF1_direct_+/+_(962g)	BCLAF1_direct_+/+_(1690r)	1.1653914340223157	1	0.2376814734604974	165534
chr16:3431713-3432213	ZNF597	0.0466727821246893	0.1578513954923422	0.0073673637898922	0.0073673637898922	BCLAF1	False	BCLAF1_direct_+/+	BCLAF1_direct_+/+_(962g)	BCLAF1_direct_+/+_(1690r)	0.78495588971021	1	0.0922085560249511	4493
chr12:6462550-6463050	CHD4	0.0060876496586561	0.1077635378390704	0.0006560266643415	0.0006560266643415	BCLAF1	False	BCLAF1_direct_+/+	BCLAF1_direct_+/+_(962g)	BCLAF1_direct_+/+_(1690r)	5.447094718994988	1	0.7184215359548548	117814
chr19:49394038-49394538	RPS11	0.0192667102685278	0.4579372966160493	0.0088229452150543	0.0088229452150543	BCLAF1	False	BCLAF1_direct_+/+	BCLAF1_direct_+/+_(962g)	BCLAF1_direct_+/+_(1690r)	2.019773103622368	1	0.7504582571147361	193488
chr18:63249572-63250072	VPS4B	0.0294652203727698	0.1918528257901522	0.0056529857910454	0.0056529857910454	BCLAF1	False	BCLAF1_direct_+/+	BCLAF1_direct_+/+_(962g)	BCLAF1_direct_+/+_(1690r)	3.632008240554562	1	0.5741047296308305	100309
chr14:24327315-24327815	TM9SF1	0.0168923199324792	0.2146806825220445	0.0036264547724853	0.0036264547724853	BCLAF1	False	BCLAF1_direct_+/+	BCLAF1_direct_+/+_(962g)	BCLAF1_direct_+/+_(1690r)	0.956632179699524	1	0.2574315410930545	159528
chr5:6378353-6378853	MED10	0.0580555147039376	0.1294949440398826	0.0075178956277929	0.0075178956277929	BCLAF1	False	BCLAF1_direct_+/+	BCLAF1_direct_+/+_(962g)	BCLAF1_direct_+/+_(1690r)	1.408153627250813	1	0.5224316239744817	32892
chr12:53049864-53050364	EIF4B	0.058673795883978	0.5456855734778095	0.0320174439550685	0.0320174439550685	BCLAF1	False	BCLAF1_direct_+/+	BCLAF1_direct_+/+_(962g)	BCLAF1_direct_+/+_(1690r)	2.6702039703637515	1	0.7115388144883475	26038
chr1:147204051-147204551	CHD1L	0.0328049745145143	0.4072873356335015	0.0133610506655414	0.0133610506655414	BCLAF1	False	BCLAF1_direct_+/+	BCLAF1_direct_+/+_(962g)	BCLAF1_direct_+/+_(1690r)	1.6957100507215466	1	0.6365811721783525	177881
chr5:160198185-160198685	PWWP2A	0.0519515476425662	0.40018142134849	0.0207900441768559	0.0207900441768559	BCLAF1	False	BCLAF1_direct_+/+	BCLAF1_direct_+/+_(962g)	BCLAF1_direct_+/+_(1690r)	1.068113265438678	1	0.4479291906369063	146439
chr19:952893-953393	PTBP1	0.0008704211555122	0.1409627385127207	0.0001226969497404	0.0001226969497404	BCLAF1	False	BCLAF1_direct_+/+	BCLAF1_direct_+/+_(962g)	BCLAF1_direct_+/+_(1690r)	0.7681742463243522	1	0.6429488279975212	279072
chr17:41938323-41938823	DNAJC7	0.016698819726363	0.3962080242001559	0.0066162063702568	0.0066162063702568	BCLAF1	False	BCLAF1_direct_+/+	BCLAF1_direct_+/+_(962g)	BCLAF1_direct_+/+_(1690r)	0.9776629030887778	1	0.6706708683869335	249485
chr19:6532724-6533224	GTF2F1	0.0096237360092634	0.1445624083500892	0.0013912304548245	0.0013912304548245	BCLAF1	False	BCLAF1_direct_+/+	BCLAF1_direct_+/+_(962g)	BCLAF1_direct_+/+_(1690r)	4.08848161542609	1	0.581748555226558	107555
chr19:19400151-19400651	SUGP1	0.014743479458719	0.1444563590909868	0.0021297893629393	0.0021297893629393	BCLAF1	False	BCLAF1_direct_+/+	BCLAF1_direct_+/+_(962g)	BCLAF1_direct_+/+_(1690r)	0.5830982359712006	1	0.3419028131988297	190176
chr6:157221230-157221730	TMEM242	0.0185311203917724	0.1501744550000385	0.0027829009053745	0.0027829009053745	BCLAF1	False	BCLAF1_direct_+/+	BCLAF1_direct_+/+_(962g)	BCLAF1_direct_+/+_(1690r)	1.083499721261107	1	0.533197397799513	207180
chr1:109091782-109092282	WDR47	0.0233787182163308	0.1574961144333426	0.0036820572795041	0.0036820572795041	BCLAF1	False	BCLAF1_direct_+/+	BCLAF1_direct_+/+_(962g)	BCLAF1_direct_+/+_(1690r)	0.6257521118505087	1	0.4117131212282337	196640
chr19:42249429-42249929	CIC	0.0122721759251383	0.0981301676741805	0.0012042706812608	0.0012042706812608	BCLAF1	False	BCLAF1_direct_+/+	BCLAF1_direct_+/+_(962g)	BCLAF1_direct_+/+_(1690r)	0.8132910908222412	1	0.3676951303715711	213301
chr19:826141-826641	PLPPR3	0.0146995832834303	0.623985626394123	0.0091723286828438	0.0091723286828438	BCLAF1	False	BCLAF1_direct_+/+	BCLAF1_direct_+/+_(962g)	BCLAF1_direct_+/+_(1690r)	0.6987246808741944	1	0.5701384454996069	221165
chr2:61170135-61170635	PEX13	0.0133631239430049	0.1365305695663029	0.0018244749231235	0.0018244749231235	BCLAF1	False	BCLAF1_direct_+/+	BCLAF1_direct_+/+_(962g)	BCLAF1_direct_+/+_(1690r)	0.6542294889688289	1	0.3877631675791528	194824
chr12:132430442-132430942	FBRSL1	0.0012050302860163	0.1033191537101322	0.0001245027093462	0.0001245027093462	BCLAF1	False	BCLAF1_direct_+/+	BCLAF1_direct_+/+_(962g)	BCLAF1_direct_+/+_(1690r)	1.2643284063966005	1	0.5883537086039737	278536
chr19:18478827-18479327	UBA52	0.0009670647813937	0.2869888808888692	0.0002775368393592	0.0002775368393592	BCLAF1	False	BCLAF1_direct_+/+	BCLAF1_direct_+/+_(962g)	BCLAF1_direct_+/+_(1690r)	4.302307115220894	1	0.7281007179977822	23275
chr19:2360108-2360608	SPPL2B	0.0049020406887994	0.3209567790396704	0.0015733431901984	0.0015733431901984	BCLAF1	False	BCLAF1_direct_+/+	BCLAF1_direct_+/+_(962g)	BCLAF1_direct_+/+_(1690r)	1.3468078508259096	1	0.5296705006943189	203534
chr5:74631590-74632090	NSA2	0.0263896925244446	0.0928870828130521	0.002451261554929	0.002451261554929	BCLAF1	False	BCLAF1_direct_+/+	BCLAF1_direct_+/+_(962g)	BCLAF1_direct_+/+_(1690r)	1.1290604209760078	1	0.6759142607243188	207074
chr12:42426688-42427188	PPHLN1	0.0293892866040604	0.4976105758370166	0.0146244198304856	0.0146244198304856	BCLAF1	False	BCLAF1_direct_+/+	BCLAF1_direct_+/+_(962g)	BCLAF1_direct_+/+_(1690r)	2.3078408332407387	1	0.6660453938041142	70015
chr6:20584391-20584891	E2F3	0.0352419690149567	0.4931255200359706	0.0173787142975921	0.0173787142975921	BCLAF1	False	BCLAF1_direct_+/+	BCLAF1_direct_+/+_(962g)	BCLAF1_direct_+/+_(1690r)	2.836112991339118	1	0.5916593733800711	19443
chr18:79715977-79716477	CTDP1	0.0016585753565567	0.2473009997123863	0.0004101673437748	0.0004101673437748	BCLAF1	False	BCLAF1_direct_+/+	BCLAF1_direct_+/+_(962g)	BCLAF1_direct_+/+_(1690r)	0.6968621084021749	1	0.3511230039755998	276748
chr14:105199236-105199736	BRF1	0.0061501250776666	0.2247793576448611	0.0013824211643934	0.0013824211643934	BCLAF1	False	BCLAF1_direct_+/+	BCLAF1_direct_+/+_(962g)	BCLAF1_direct_+/+_(1690r)	0.9855789575503244	1	0.3061773520547711	199311
chr10:69126213-69126713	DDX21	0.0117682247567558	0.2638612880969477	0.0031051789429319	0.0031051789429319	BCLAF1	False	BCLAF1_direct_+/+	BCLAF1_direct_+/+_(962g)	BCLAF1_direct_+/+_(1690r)	3.59780056225798	1	0.6785482612615559	150764
chr14:22818028-22818528	PRMT5	0.0104122116833471	0.1399642080025928	0.001457336961815	0.001457336961815	BCLAF1	False	BCLAF1_direct_+/+	BCLAF1_direct_+/+_(962g)	BCLAF1_direct_+/+_(1690r)	0.8633300456541232	1	0.5390052761178037	220053
chr14:74665550-74666050	YLPM1	0.0366902591095649	0.4746944787890224	0.0174166634246491	0.0174166634246491	BCLAF1	False	BCLAF1_direct_+/+	BCLAF1_direct_+/+_(962g)	BCLAF1_direct_+/+_(1690r)	1.9952713959936108	1	0.5838415817051081	116908
chr17:82654992-82655492	WDR45B	0.0167079122636751	0.2413742894872387	0.0040328604514597	0.0040328604514597	BCLAF1	False	BCLAF1_direct_+/+	BCLAF1_direct_+/+_(962g)	BCLAF1_direct_+/+_(1690r)	0.7817068659508014	1	0.4108809926733737	182436
chr11:75342088-75342588	ARRB1	0.0020264805474347	0.3103515806694406	0.0006289214410922	0.0006289214410922	BCLAF1	False	BCLAF1_direct_+/+	BCLAF1_direct_+/+_(962g)	BCLAF1_direct_+/+_(1690r)	1.2706605483934474	1	0.5720215179212867	265283
chr1:154493140-154493640	UBE2Q1	0.015376718848617	0.1297077556466941	0.0019944796910643	0.0019944796910643	BCLAF1	False	BCLAF1_direct_+/+	BCLAF1_direct_+/+_(962g)	BCLAF1_direct_+/+_(1690r)	4.782449263955037	1	0.6158530822722288	59446
chr2:218671609-218672109	ZNF142	0.0102532823948561	0.0574219667322966	0.0005887636405742	0.0005887636405742	BCLAF1	False	BCLAF1_direct_+/+	BCLAF1_direct_+/+_(962g)	BCLAF1_direct_+/+_(1690r)	0.7098938115220393	1	0.1736559017690455	227759
chr19:35646363-35646863	HAUS5	0.0136853015496239	0.0713105179562685	0.0009759059418914	0.0009759059418914	BCLAF1	False	BCLAF1_direct_+/+	BCLAF1_direct_+/+_(962g)	BCLAF1_direct_+/+_(1690r)	0.7131291852420423	1	0.4049229782772777	206056
chr6:149806069-149806569	NUP43	0.0424693528477668	0.2032830994959061	0.0086333016804793	0.0086333016804793	BCLAF1	False	BCLAF1_direct_+/+	BCLAF1_direct_+/+_(962g)	BCLAF1_direct_+/+_(1690r)	0.7301132835388278	1	0.3848182439370917	151536
chr5:138508483-138508983	HSPA9	0.0123520359070612	0.5571924369278961	0.0068824609880763	0.0068824609880763	BCLAF1	False	BCLAF1_direct_+/+	BCLAF1_direct_+/+_(962g)	BCLAF1_direct_+/+_(1690r)	1.531551082665828	1	0.693923006959089	200776
chr5:134187484-134187984	PPP2CA	0.083103135282888	0.5555685295877735	0.0461694866732479	0.0461694866732479	BCLAF1	False	BCLAF1_direct_+/+	BCLAF1_direct_+/+_(962g)	BCLAF1_direct_+/+_(1690r)	1.52697066849493	1	0.740270707168498	41837
chr5:64634918-64635418	CWC27	0.1195983802207116	0.6109517407029764	0.0730688385811001	0.0730688385811001	BCLAF1	False	BCLAF1_direct_+/+	BCLAF1_direct_+/+_(962g)	BCLAF1_direct_+/+_(1690r)	1.0312617758670295	1	0.5729982176110583	5262
chr3:50340916-50341416	GNAI2	0.0007608762532158	0.0957437765410345	7.284916596328011e-05	7.284916596328011e-05	BCLAF1	False	BCLAF1_direct_+/+	BCLAF1_direct_+/+_(962g)	BCLAF1_direct_+/+_(1690r)	1.2158509831039772	1	0.5925804851995587	248434
chr12:131685384-131685884	SFSWAP	0.0027321439515068	0.2453706624884748	0.0006703879713951	0.0006703879713951	BCLAF1	False	BCLAF1_direct_+/+	BCLAF1_direct_+/+_(962g)	BCLAF1_direct_+/+_(1690r)	1.2869817748917534	1	0.5669562751943475	78831
chr5:481370-481870	CEP72	0.0206389236857736	0.0766796821416257	0.0015825861079703	0.0015825861079703	BCLAF1	False	BCLAF1_direct_+/+	BCLAF1_direct_+/+_(962g)	BCLAF1_direct_+/+_(1690r)	1.771648095814485	1	0.2451925053843577	168640
chr2:27202743-27203243	GTF3C2	0.0288445666236522	0.1598113042577107	0.0046096878128742	0.0046096878128742	BCLAF1	False	BCLAF1_direct_+/+	BCLAF1_direct_+/+_(962g)	BCLAF1_direct_+/+_(1690r)	0.8417663845317912	1	0.3021989691523351	164534
chr5:139393021-139393521	PAIP2	0.0036075766474094	0.2960939094458517	0.001068181473157	0.001068181473157	BCLAF1	False	BCLAF1_direct_+/+	BCLAF1_direct_+/+_(962g)	BCLAF1_direct_+/+_(1690r)	3.3419917325371684	1	0.7085212338390645	159591
chr21:29089410-29089910	LTN1	0.0292861896367026	0.2157021403946466	0.0063170937886402	0.0063170937886402	BCLAF1	False	BCLAF1_direct_+/+	BCLAF1_direct_+/+_(962g)	BCLAF1_direct_+/+_(1690r)	0.6071086413790918	1	0.4039376180760217	115684
chr12:11855822-11856322	ETV6	0.0065261890159053	0.6289196075931718	0.004104448234962	0.004104448234962	BCLAF1	False	BCLAF1_direct_+/+	BCLAF1_direct_+/+_(962g)	BCLAF1_direct_+/+_(1690r)	5.653155539692046	1	0.6338246168484372	62418
chr9:136674571-136675071	RABL6	0.0032954400939457	0.426530637124949	0.0014056061628777	0.0014056061628777	BCLAF1	False	BCLAF1_direct_+/+	BCLAF1_direct_+/+_(962g)	BCLAF1_direct_+/+_(1690r)	0.840291223775368	1	0.6698997058348489	260422
chr2:195863389-195863889	SLC39A10	0.0170873393655543	0.1247964652536407	0.0021324395534105	0.0021324395534105	BCLAF1	False	BCLAF1_direct_+/+	BCLAF1_direct_+/+_(962g)	BCLAF1_direct_+/+_(1690r)	0.7117681760043004	1	0.3693818641276142	183969
chr3:172289650-172290150	FNDC3B	0.0002548944685351	0.2930578980183295	7.469883716542172e-05	7.469883716542172e-05	BCLAF1	False	BCLAF1_direct_+/+	BCLAF1_direct_+/+_(962g)	BCLAF1_direct_+/+_(1690r)	0.6510134708040244	1	0.4545279137559139	256523
chr17:16406978-16407478	UBB	0.0550760238042732	0.6319188055939738	0.0348035751792616	0.0348035751792616	BCLAF1	False	BCLAF1_direct_+/+	BCLAF1_direct_+/+_(962g)	BCLAF1_direct_+/+_(1690r)	1.333152105706908	1	0.6569933653319131	140396
chr2:117814977-117815477	DDX18	0.0730812801025109	0.0688198094868625	0.0050294397737108	0.0050294397737108	BCLAF1	False	BCLAF1_direct_+/+	BCLAF1_direct_+/+_(962g)	BCLAF1_direct_+/+_(1690r)	0.8638105241030143	1	0.512780579117921	78830
chr3:39135250-39135750	CSRNP1	0.0991619134542744	0.7615756658894773	0.0755193002698138	0.0755193002698138	BCLAF1	False	BCLAF1_direct_+/+	BCLAF1_direct_+/+_(962g)	BCLAF1_direct_+/+_(1690r)	4.830025898248743	1	0.5874051508857335	13652
chr9:125436793-125437293	MAPKAP1	0.0156419586391006	0.1193522330032673	0.0018669026921214	0.0018669026921214	BCLAF1	False	BCLAF1_direct_+/+	BCLAF1_direct_+/+_(962g)	BCLAF1_direct_+/+_(1690r)	2.8435089991852136	1	0.5299275937919369	186652
chr18:26133646-26134146	PSMA8	0.0859252471099703	0.1706720163869841	0.0146650351828085	0.0146650351828085	BCLAF1	False	BCLAF1_direct_+/+	BCLAF1_direct_+/+_(962g)	BCLAF1_direct_+/+_(1690r)	0.9325455835928728	1	0.2958872916419341	9275
chr7:32992092-32992592	RP9	0.0409822717266028	0.5476444561557804	0.0224437139117438	0.0224437139117438	BCLAF1	False	BCLAF1_direct_+/+	BCLAF1_direct_+/+_(962g)	BCLAF1_direct_+/+_(1690r)	0.9573664835173394	1	0.4780747240447058	70991
chr7:150938380-150938880	FASTK	0.0169391584778499	0.1422608684762283	0.0024097793963154	0.0024097793963154	BCLAF1	False	BCLAF1_direct_+/+	BCLAF1_direct_+/+_(962g)	BCLAF1_direct_+/+_(1690r)	0.6213189665778512	1	0.3887348715076222	242467
chr13:19586992-19587492	PSPC1	0.0225428154198972	0.2535024353181624	0.0057146586078717	0.0057146586078717	BCLAF1	False	BCLAF1_direct_+/+	BCLAF1_direct_+/+_(962g)	BCLAF1_direct_+/+_(1690r)	2.9669783576505124	1	0.6637531010273922	7475
chr9:131656381-131656881	UCK1	0.0035748072821623	0.1362129171032885	0.0004869349279854	0.0004869349279854	BCLAF1	False	BCLAF1_direct_+/+	BCLAF1_direct_+/+_(962g)	BCLAF1_direct_+/+_(1690r)	0.7692294932492826	1	0.353559952918744	253793
chr9:132403954-132404454	TTF1	0.019096559809287	0.3279332800996606	0.0062623974968788	0.0062623974968788	BCLAF1	False	BCLAF1_direct_+/+	BCLAF1_direct_+/+_(962g)	BCLAF1_direct_+/+_(1690r)	3.653413179641957	1	0.5482672674265712	136841
chr14:21016769-21017269	TMEM253	0.0074348547612992	0.1058899657135596	0.0007872765157592	0.0007872765157592	BCLAF1	False	BCLAF1_direct_+/+	BCLAF1_direct_+/+_(962g)	BCLAF1_direct_+/+_(1690r)	0.9048943011237052	1	0.1253208163422813	197100
chr1:147177805-147178305	CHD1L	0.0423998043616777	0.4968778973036334	0.0210675256373158	0.0210675256373158	BCLAF1	False	BCLAF1_direct_+/+	BCLAF1_direct_+/+_(962g)	BCLAF1_direct_+/+_(1690r)	1.6957100507215466	1	0.6365811721783525	136647
chr6:136426871-136427371	BCLAF1	0.0161079388669182	0.3785300881684108	0.0060973395195059	0.0060973395195059	BCLAF1	False	BCLAF1_direct_+/+	BCLAF1_direct_+/+_(962g)	BCLAF1_direct_+/+_(1690r)	11.32507926831986	1	1.0	23568
chr6:154951563-154952063	SCAF8	0.0228788306408889	0.1611084845168535	0.0036859737320713	0.0036859737320713	BCLAF1	False	BCLAF1_direct_+/+	BCLAF1_direct_+/+_(962g)	BCLAF1_direct_+/+_(1690r)	0.6483701718231802	1	0.4220999488761208	215115
chr1:110102253-110102753	STRIP1	0.0531919429698161	0.3031018987542882	0.016122578912581	0.016122578912581	BCLAF1	False	BCLAF1_direct_+/+	BCLAF1_direct_+/+_(962g)	BCLAF1_direct_+/+_(1690r)	1.8210889894210207	1	0.4097386895064419	68777
chr17:1470286-1470786	YWHAE	0.0623005260375467	0.6846696836483567	0.0426552814532533	0.0426552814532533	BCLAF1	False	BCLAF1_direct_+/+	BCLAF1_direct_+/+_(962g)	BCLAF1_direct_+/+_(1690r)	1.8360987674885965	1	0.6877836097558202	102187
chr6:136365549-136366049	BCLAF1	0.0355305083627687	0.4410224337764872	0.0156697512714641	0.0156697512714641	BCLAF1	False	BCLAF1_direct_+/+	BCLAF1_direct_+/+_(962g)	BCLAF1_direct_+/+_(1690r)	11.32507926831986	1	1.0	10796
chr2:3127132-3127632	EIPR1	0.0181407872018106	0.1340207235275524	0.002431241426146	0.002431241426146	BCLAF1	False	BCLAF1_direct_+/+	BCLAF1_direct_+/+_(962g)	BCLAF1_direct_+/+_(1690r)	0.72265224201227	1	0.4816252740618941	161530
chr19:703445-703945	PTBP1	0.005022736851059	0.3555733471227122	0.0017859513538476	0.0017859513538476	BCLAF1	False	BCLAF1_direct_+/+	BCLAF1_direct_+/+_(962g)	BCLAF1_direct_+/+_(1690r)	0.7681742463243522	1	0.6429488279975212	233973
chr17:7080134-7080634	ACADVL	0.0254160162651632	0.3459064125844062	0.0087915630084695	0.0087915630084695	BCLAF1	False	BCLAF1_direct_+/+	BCLAF1_direct_+/+_(962g)	BCLAF1_direct_+/+_(1690r)	0.9432777016531224	1	0.6079398322856416	145414
chr8:141127504-141128004	DENND3	0.0002022110902796	0.4228712952879586	8.550926566815463e-05	8.550926566815463e-05	BCLAF1	False	BCLAF1_direct_+/+	BCLAF1_direct_+/+_(962g)	BCLAF1_direct_+/+_(1690r)	1.0785880673245825	1	0.5490333919508142	284347
chr16:1488216-1488716	CLCN7	0.0202390157028533	0.171638005068788	0.0034737842797936	0.0034737842797936	BCLAF1	False	BCLAF1_direct_+/+	BCLAF1_direct_+/+_(962g)	BCLAF1_direct_+/+_(1690r)	0.978980050771068	1	0.5387148820199598	170876
chr19:4009784-4010284	EEF2	0.0083673594772777	0.4430825474683298	0.0037074309527754	0.0037074309527754	BCLAF1	False	BCLAF1_direct_+/+	BCLAF1_direct_+/+_(962g)	BCLAF1_direct_+/+_(1690r)	2.254900980705699	1	0.7526624531531944	165309
chr11:129911281-129911781	NFRKB	0.029412685861479	0.2955663294871344	0.0086933996004354	0.0086933996004354	BCLAF1	False	BCLAF1_direct_+/+	BCLAF1_direct_+/+_(962g)	BCLAF1_direct_+/+_(1690r)	1.430826643663906	1	0.4180489912234965	102819
chr15:84616050-84616550	WDR73	0.0271598709837552	0.2524524212106797	0.0068565751896187	0.0068565751896187	BCLAF1	False	BCLAF1_direct_+/+	BCLAF1_direct_+/+_(962g)	BCLAF1_direct_+/+_(1690r)	1.026677356146367	1	0.4712315938277283	178163
chr19:10815155-10815655	DNM2	0.004428637159263	0.2544787009138778	0.0011269938311081	0.0011269938311081	BCLAF1	False	BCLAF1_direct_+/+	BCLAF1_direct_+/+_(962g)	BCLAF1_direct_+/+_(1690r)	0.9988541023282967	1	0.3985202714845764	155952
chr1:1627638-1628138	SLC35E2A	0.0082995721755396	0.0668440349871931	0.0005547768928805	0.0005547768928805	BCLAF1	False	BCLAF1_direct_+/+	BCLAF1_direct_+/+_(962g)	BCLAF1_direct_+/+_(1690r)	1.3097124436105467	1	0.2247428108808092	208029
chr19:55494769-55495269	RPL28	0.003939196360875	0.419907096574588	0.0016540965067322	0.0016540965067322	BCLAF1	False	BCLAF1_direct_+/+	BCLAF1_direct_+/+_(962g)	BCLAF1_direct_+/+_(1690r)	0.8070996388668252	1	0.6011752736838961	251749
chr3:125316864-125317364	SNX4	0.0251239364821994	0.2349031753179717	0.0059016924561556	0.0059016924561556	BCLAF1	False	BCLAF1_direct_+/+	BCLAF1_direct_+/+_(962g)	BCLAF1_direct_+/+_(1690r)	0.8193761994404479	1	0.4634951883884906	229295
chr7:30562916-30563416	GARS	0.02947097395561	0.3077163151856499	0.0090686995105525	0.0090686995105525	BCLAF1	False	BCLAF1_direct_+/+	BCLAF1_direct_+/+_(962g)	BCLAF1_direct_+/+_(1690r)	1.4927580248507843	1	0.5923035828907319	195406
chr11:107928752-107929252	CUL5	0.0199482915318082	0.2549063848985236	0.005084946879275	0.005084946879275	BCLAF1	False	BCLAF1_direct_+/+	BCLAF1_direct_+/+_(962g)	BCLAF1_direct_+/+_(1690r)	1.4891570225570443	1	0.6694561038616209	162560
chr1:154176300-154176800	TPM3	0.0426550741466627	0.6124928390580505	0.0261259274643211	0.0261259274643211	BCLAF1	False	BCLAF1_direct_+/+	BCLAF1_direct_+/+_(962g)	BCLAF1_direct_+/+_(1690r)	1.553667350061902	1	0.6641787641133895	117729
chr12:132178146-132178646	EP400	0.009581467366658	0.2307857417277971	0.0022112660530548	0.0022112660530548	BCLAF1	False	BCLAF1_direct_+/+	BCLAF1_direct_+/+_(962g)	BCLAF1_direct_+/+_(1690r)	1.4583468084337186	1	0.5149942516051266	145783
chr19:10732295-10732795	DNM2	0.0162154523228063	0.3089381995125568	0.0050095726448895	0.0050095726448895	BCLAF1	False	BCLAF1_direct_+/+	BCLAF1_direct_+/+_(962g)	BCLAF1_direct_+/+_(1690r)	0.9988541023282967	1	0.3985202714845764	160195
chr5:178777488-178777988	ZNF354B	0.0303922387165612	0.1192272618378118	0.0036235834032967	0.0036235834032967	BCLAF1	False	BCLAF1_direct_+/+	BCLAF1_direct_+/+_(962g)	BCLAF1_direct_+/+_(1690r)	1.0901385541674624	1	0.3160137494045564	213257
chr22:41204231-41204731	EP300	0.0169900011871747	0.5014069263303351	0.00851890427361	0.00851890427361	BCLAF1	False	BCLAF1_direct_+/+	BCLAF1_direct_+/+_(962g)	BCLAF1_direct_+/+_(1690r)	2.1818805595982536	1	0.5472508747383196	111039
chr2:152594006-152594506	PRPF40A	0.0267561840375561	0.1887451524960561	0.005050100036381	0.005050100036381	BCLAF1	False	BCLAF1_direct_+/+	BCLAF1_direct_+/+_(962g)	BCLAF1_direct_+/+_(1690r)	5.59625953204166	1	0.7510564996651138	29145
chr19:4454919-4455419	CHAF1A	0.0175029995336181	0.380789726686338	0.0066649624085975	0.0066649624085975	BCLAF1	False	BCLAF1_direct_+/+	BCLAF1_direct_+/+_(962g)	BCLAF1_direct_+/+_(1690r)	1.007456748958775	1	0.521526368166378	192935
chr19:18709970-18710470	UBA52	0.0077807434499257	0.4408101722338001	0.0034298308602688	0.0034298308602688	BCLAF1	False	BCLAF1_direct_+/+	BCLAF1_direct_+/+_(962g)	BCLAF1_direct_+/+_(1690r)	4.302307115220894	1	0.7281007179977822	136012
chr1:3703978-3704478	CEP104	0.0500016421332614	0.3735396287898346	0.0186775948413406	0.0186775948413406	BCLAF1	False	BCLAF1_direct_+/+	BCLAF1_direct_+/+_(962g)	BCLAF1_direct_+/+_(1690r)	1.3489851952716572	1	0.400727530434399	64634
chr2:218066850-218067350	ARPC2	0.0145370122430053	0.3114338263001505	0.0045273173458113	0.0045273173458113	BCLAF1	False	BCLAF1_direct_+/+	BCLAF1_direct_+/+_(962g)	BCLAF1_direct_+/+_(1690r)	4.2571870019902605	1	0.7109148347883565	114102
chr1:21931461-21931961	CDC42	0.0091301337343068	0.3004732571473822	0.0027433610213383	0.0027433610213383	BCLAF1	False	BCLAF1_direct_+/+	BCLAF1_direct_+/+_(962g)	BCLAF1_direct_+/+_(1690r)	3.211055839077558	1	0.6855793761780806	196623
chr3:122674323-122674823	PARP14	0.0154654465903849	0.3268907375773474	0.005055511242894	0.005055511242894	BCLAF1	False	BCLAF1_direct_+/+	BCLAF1_direct_+/+_(962g)	BCLAF1_direct_+/+_(1690r)	0.7162509842641771	1	0.4104874188170828	226338
chr16:66564722-66565222	CMTM3	0.0191243876113761	0.5146986691942224	0.0098432968527297	0.0098432968527297	BCLAF1	False	BCLAF1_direct_+/+	BCLAF1_direct_+/+_(962g)	BCLAF1_direct_+/+_(1690r)	2.633491507210572	1	0.6330505125674493	168676
chr11:702829-703329	RPLP2	0.0141748199198485	0.0626255338403849	0.0008877056645718	0.0008877056645718	BCLAF1	False	BCLAF1_direct_+/+	BCLAF1_direct_+/+_(962g)	BCLAF1_direct_+/+_(1690r)	1.671533097031742	1	0.6400160763196324	199685
chr17:82429296-82429796	OGFOD3	0.0011141945709803	0.1983178752839877	0.0002209646999697	0.0002209646999697	BCLAF1	False	BCLAF1_direct_+/+	BCLAF1_direct_+/+_(962g)	BCLAF1_direct_+/+_(1690r)	0.7951880183181727	1	0.5625317236974664	266720
chr18:46657291-46657791	PIAS2	0.0252646507836456	0.3216651876453439	0.0081267586351154	0.0081267586351154	BCLAF1	False	BCLAF1_direct_+/+	BCLAF1_direct_+/+_(962g)	BCLAF1_direct_+/+_(1690r)	1.9270372978579395	1	0.4461065226533781	135054
chr16:528767-529267	CAPN15	0.0550674492770698	0.3859659870715129	0.0212541624157347	0.0212541624157347	BCLAF1	False	BCLAF1_direct_+/+	BCLAF1_direct_+/+_(962g)	BCLAF1_direct_+/+_(1690r)	0.8132992545693437	1	0.5252080137153344	123449
chr16:9078865-9079365	C16orf72	0.0381925189237452	0.3776993915722383	0.0144252911601097	0.0144252911601097	BCLAF1	False	BCLAF1_direct_+/+	BCLAF1_direct_+/+_(962g)	BCLAF1_direct_+/+_(1690r)	1.178483294980139	1	0.4618489144373042	59640
chr11:68950217-68950717	CPT1A	0.0069053416689641	0.4306765535606491	0.0029739687511482	0.0029739687511482	BCLAF1	False	BCLAF1_direct_+/+	BCLAF1_direct_+/+_(962g)	BCLAF1_direct_+/+_(1690r)	1.7657559674374226	1	0.5503871807640621	198341
chr17:49408978-49409478	PHB	0.0178122474755418	0.4844966732395148	0.0086299746448189	0.0086299746448189	BCLAF1	False	BCLAF1_direct_+/+	BCLAF1_direct_+/+_(962g)	BCLAF1_direct_+/+_(1690r)	0.6139428745654956	1	0.5824983121208478	236009
chr11:837453-837953	PNPLA2	0.0033723315247412	0.0933891146338038	0.0003149390553472	0.0003149390553472	BCLAF1	False	BCLAF1_direct_+/+	BCLAF1_direct_+/+_(962g)	BCLAF1_direct_+/+_(1690r)	0.784168012140229	1	0.4668300241400869	250101
chr11:2299397-2299897	CD81	0.0023643085334673	0.0673691111090071	0.0001592813642871	0.0001592813642871	BCLAF1	False	BCLAF1_direct_+/+	BCLAF1_direct_+/+_(962g)	BCLAF1_direct_+/+_(1690r)	5.454445342596792	1	0.6559537583922382	126963
chr1:246703501-246704001	SCCPDH	0.01512124545621	0.6634958451021625	0.0100328835329653	0.0100328835329653	BCLAF1	False	BCLAF1_direct_+/+	BCLAF1_direct_+/+_(962g)	BCLAF1_direct_+/+_(1690r)	1.725118397679549	1	0.6416585664175252	106193
chr9:88391711-88392211	SPIN1	0.0272871021436174	0.2820843253955993	0.0076972638001831	0.0076972638001831	BCLAF1	False	BCLAF1_direct_+/+	BCLAF1_direct_+/+_(962g)	BCLAF1_direct_+/+_(1690r)	1.387671746775803	1	0.5671468113005655	175295
chr22:20083662-20084162	DGCR8	0.0299653531853861	0.308561677057367	0.009246159632499	0.009246159632499	BCLAF1	False	BCLAF1_direct_+/+	BCLAF1_direct_+/+_(962g)	BCLAF1_direct_+/+_(1690r)	1.4757654074981228	1	0.3569124684529021	171447
chr17:78883144-78883644	CANT1	0.0059688454541346	0.0604474607294079	0.0003608015511887	0.0003608015511887	BCLAF1	False	BCLAF1_direct_+/+	BCLAF1_direct_+/+_(962g)	BCLAF1_direct_+/+_(1690r)	2.064373634613862	1	0.4246909975982234	118190
chr3:134567643-134568143	CEP63	0.0206365816240597	0.4852736519256097	0.0100143893279684	0.0100143893279684	BCLAF1	False	BCLAF1_direct_+/+	BCLAF1_direct_+/+_(962g)	BCLAF1_direct_+/+_(1690r)	1.073008954963687	1	0.5377894597760442	89030
chr6:35311568-35312068	DEF6	0.0417032532968395	0.0932032199202722	0.0038868774884161	0.0038868774884161	BCLAF1	False	BCLAF1_direct_+/+	BCLAF1_direct_+/+_(962g)	BCLAF1_direct_+/+_(1690r)	1.010435384829603	1	0.3717944147501796	26828
chr3:151476294-151476794	IGSF10	0.0196609963418753	0.3298954942477038	0.0064860741056052	0.0064860741056052	BCLAF1	False	BCLAF1_direct_+/+	BCLAF1_direct_+/+_(962g)	BCLAF1_direct_+/+_(1690r)	0.6624340532780226	1	0.3756724537616701	43376
chr17:58281721-58282221	SUPT4H1	0.0172936875431385	0.5610091462267419	0.0097019168836882	0.0097019168836882	BCLAF1	False	BCLAF1_direct_+/+	BCLAF1_direct_+/+_(962g)	BCLAF1_direct_+/+_(1690r)	2.7032800236393784	1	0.6558826080965311	84067
chr1:42319899-42320399	FOXJ3	0.0181625761908089	0.065912387527618	0.0011971387603884	0.0011971387603884	BCLAF1	False	BCLAF1_direct_+/+	BCLAF1_direct_+/+_(962g)	BCLAF1_direct_+/+_(1690r)	1.408025290083822	1	0.3558250998582052	94016
chr4:40180264-40180764	N4BP2	0.0088041396136495	0.0965339991798375	0.0008498988062432	0.0008498988062432	BCLAF1	False	BCLAF1_direct_+/+	BCLAF1_direct_+/+_(962g)	BCLAF1_direct_+/+_(1690r)	0.7926501414056004	1	0.4591040602617474	218631
chr19:834098-834598	PLPPR3	0.0050672293890119	0.4803957210579414	0.0024342753161003	0.0024342753161003	BCLAF1	False	BCLAF1_direct_+/+	BCLAF1_direct_+/+_(962g)	BCLAF1_direct_+/+_(1690r)	0.6987246808741944	1	0.5701384454996069	235259
chr5:137684753-137685253	KLHL3	0.0217762673023129	0.1051239731025453	0.0022892077381621	0.0022892077381621	BCLAF1	False	BCLAF1_direct_+/+	BCLAF1_direct_+/+_(962g)	BCLAF1_direct_+/+_(1690r)	0.8240589318076911	1	0.0715166276053196	200415
chr22:19998548-19999048	DGCR8	0.0036607705516233	0.2584241956283027	0.000946031685183	0.000946031685183	BCLAF1	False	BCLAF1_direct_+/+	BCLAF1_direct_+/+_(962g)	BCLAF1_direct_+/+_(1690r)	1.4757654074981228	1	0.3569124684529021	212417
chr3:71066262-71066762	FOXP1	0.0071740384929573	0.2094236560522181	0.0015024133698544	0.0015024133698544	BCLAF1	False	BCLAF1_direct_+/+	BCLAF1_direct_+/+_(962g)	BCLAF1_direct_+/+_(1690r)	1.2770303181178162	1	0.4310662766629089	233982
chr7:157357149-157357649	DNAJB6	0.0040254002116907	0.6191975520695787	0.0024925179571792	0.0024925179571792	BCLAF1	False	BCLAF1_direct_+/+	BCLAF1_direct_+/+_(962g)	BCLAF1_direct_+/+_(1690r)	1.9953501128075657	1	0.693292180782416	162545
chr5:177366228-177366728	NSD1	0.0255198981066768	0.319020074622258	0.0081413597983444	0.0081413597983444	BCLAF1	False	BCLAF1_direct_+/+	BCLAF1_direct_+/+_(962g)	BCLAF1_direct_+/+_(1690r)	1.4067435370876806	1	0.5739751374889253	143514
chr22:39178157-39178657	RPL3	0.0020368535078334	0.2593977015199458	0.0005283551182648	0.0005283551182648	BCLAF1	False	BCLAF1_direct_+/+	BCLAF1_direct_+/+_(962g)	BCLAF1_direct_+/+_(1690r)	0.7933476796777491	1	0.6053651787271999	268334
chr3:47057222-47057722	SETD2	0.000532784564881	0.0768357107452897	4.0936880716751816e-05	4.0936880716751816e-05	BCLAF1	False	BCLAF1_direct_+/+	BCLAF1_direct_+/+_(962g)	BCLAF1_direct_+/+_(1690r)	2.482893216280934	1	0.5909328648680315	232770
chr17:81578392-81578892	NPLOC4	0.0044817453386154	0.2434335261733622	0.0010910070711901	0.0010910070711901	BCLAF1	False	BCLAF1_direct_+/+	BCLAF1_direct_+/+_(962g)	BCLAF1_direct_+/+_(1690r)	0.6345561448886686	1	0.4095180074338252	245940
chr22:38032788-38033288	POLR2F	0.0154971824126673	0.5376758714437476	0.0083324610586536	0.0083324610586536	BCLAF1	False	BCLAF1_direct_+/+	BCLAF1_direct_+/+_(962g)	BCLAF1_direct_+/+_(1690r)	1.0943438355929749	1	0.6133716332119535	223912
chr9:137491828-137492328	EHMT1	0.0039784584555307	0.0890866314639741	0.0003544274622226	0.0003544274622226	BCLAF1	False	BCLAF1_direct_+/+	BCLAF1_direct_+/+_(962g)	BCLAF1_direct_+/+_(1690r)	3.556113723705101	1	0.6022111554521506	143475
chr4:98728353-98728853	EIF4E	0.059979753692772	0.4790345945720621	0.0287323769927491	0.0287323769927491	BCLAF1	False	BCLAF1_direct_+/+	BCLAF1_direct_+/+_(962g)	BCLAF1_direct_+/+_(1690r)	1.1924189519023536	1	0.6208413262369626	73820
chr1:93816822-93817322	DNTTIP2	0.0754180850218719	0.4864947509711423	0.036690502491436	0.036690502491436	BCLAF1	False	BCLAF1_direct_+/+	BCLAF1_direct_+/+_(962g)	BCLAF1_direct_+/+_(1690r)	10.002935203629963	1	0.7274773515318744	4744
chr1:10940021-10940521	TARDBP	0.0309959027341635	0.4341066273648924	0.0134555267980579	0.0134555267980579	BCLAF1	False	BCLAF1_direct_+/+	BCLAF1_direct_+/+_(962g)	BCLAF1_direct_+/+_(1690r)	0.9002780354264343	1	0.631145993238814	212810
chr17:7558131-7558631	POLR2A	0.0202301693030894	0.4492978314181564	0.0090893711971002	0.0090893711971002	BCLAF1	False	BCLAF1_direct_+/+	BCLAF1_direct_+/+_(962g)	BCLAF1_direct_+/+_(1690r)	1.855699103604016	1	0.6362384365923492	142783
chr3:172140464-172140964	FNDC3B	0.0006681942064059	0.371509035354294	0.0002482401850512	0.0002482401850512	BCLAF1	False	BCLAF1_direct_+/+	BCLAF1_direct_+/+_(962g)	BCLAF1_direct_+/+_(1690r)	0.6510134708040244	1	0.4545279137559139	272119
chr1:51296145-51296645	RNF11	0.0406225884810811	0.5233504261244841	0.0212598489918533	0.0212598489918533	BCLAF1	False	BCLAF1_direct_+/+	BCLAF1_direct_+/+_(962g)	BCLAF1_direct_+/+_(1690r)	2.3186906997428247	1	0.6139518696345763	96283
chr16:89453702-89454202	SPG7	0.0206885243433055	0.3171142366710196	0.0065606256049771	0.0065606256049771	BCLAF1	False	BCLAF1_direct_+/+	BCLAF1_direct_+/+_(962g)	BCLAF1_direct_+/+_(1690r)	1.180612058424947	1	0.5378619898908112	40407
chr15:75693931-75694431	UBE2Q2	0.0414879931424621	0.3844087864510893	0.015948349096185	0.015948349096185	BCLAF1	False	BCLAF1_direct_+/+	BCLAF1_direct_+/+_(962g)	BCLAF1_direct_+/+_(1690r)	0.6999361740007165	1	0.5430835007884208	174295
chr7:151087499-151087999	SLC4A2	0.0055853277662713	0.1016854714949455	0.0005679466873671	0.0005679466873671	BCLAF1	False	BCLAF1_direct_+/+	BCLAF1_direct_+/+_(962g)	BCLAF1_direct_+/+_(1690r)	0.6823078377517643	1	0.3136052391660151	175060
chr20:50012106-50012606	RNF114	0.0110836567817319	0.45429322134706	0.0050352301436781	0.0050352301436781	BCLAF1	False	BCLAF1_direct_+/+	BCLAF1_direct_+/+_(962g)	BCLAF1_direct_+/+_(1690r)	3.947811861387674	1	0.6958105727168256	121688
chr9:121234302-121234802	RAB14	0.0129655660443213	0.4470184780209263	0.0057958475998123	0.0057958475998123	BCLAF1	False	BCLAF1_direct_+/+	BCLAF1_direct_+/+_(962g)	BCLAF1_direct_+/+_(1690r)	4.128124252646117	1	0.664747487993014	98646
chr5:66136870-66137370	SREK1	0.0308575279294888	0.1969219332746791	0.0060765240559523	0.0060765240559523	BCLAF1	False	BCLAF1_direct_+/+	BCLAF1_direct_+/+_(962g)	BCLAF1_direct_+/+_(1690r)	7.553466301299341	1	0.7751409078252943	41048
chr3:10354272-10354772	SEC13	0.0270677646773078	0.4492563066091861	0.0121603639870938	0.0121603639870938	BCLAF1	False	BCLAF1_direct_+/+	BCLAF1_direct_+/+_(962g)	BCLAF1_direct_+/+_(1690r)	3.464798063195489	1	0.5659052134486667	59188
chr11:130392427-130392927	ZBTB44	0.0320031194096163	0.3428580078928261	0.0109725257671373	0.0109725257671373	BCLAF1	False	BCLAF1_direct_+/+	BCLAF1_direct_+/+_(962g)	BCLAF1_direct_+/+_(1690r)	1.0209403897530345	1	0.6017045042313423	144638
chr19:45443494-45443994	MARK4	0.0019855178718862	0.0708000657172212	0.0001405747958122	0.0001405747958122	BCLAF1	False	BCLAF1_direct_+/+	BCLAF1_direct_+/+_(962g)	BCLAF1_direct_+/+_(1690r)	0.7003668747439287	1	0.3052609638556835	258727
chr14:50336097-50336597	MAP4K5	0.0199681792928421	0.2621371114623934	0.0052344008409888	0.0052344008409888	BCLAF1	False	BCLAF1_direct_+/+	BCLAF1_direct_+/+_(962g)	BCLAF1_direct_+/+_(1690r)	1.36716582240018	1	0.5217216136211147	107425
chr19:39402640-39403140	SUPT5H	0.0049563980518852	0.1693823792796576	0.0008395264946853	0.0008395264946853	BCLAF1	False	BCLAF1_direct_+/+	BCLAF1_direct_+/+_(962g)	BCLAF1_direct_+/+_(1690r)	0.774842998430912	1	0.4261331846315113	225518
chr14:24327315-24327815	REC8	0.0298188466972245	0.2761487006742468	0.0082344357710431	0.0082344357710431	BCLAF1	False	BCLAF1_direct_+/+	BCLAF1_direct_+/+_(962g)	BCLAF1_direct_+/+_(1690r)	0.618106763224795	1	0.3006314985280167	160156
chr11:64207995-64208495	PPP1R14B	0.0021730502146481	0.239455794396051	0.000520349465411	0.000520349465411	BCLAF1	False	BCLAF1_direct_+/+	BCLAF1_direct_+/+_(962g)	BCLAF1_direct_+/+_(1690r)	2.880677402448589	1	0.702309742068048	212124
chr15:68365270-68365770	FEM1B	0.0435839725682363	0.218041511948421	0.0095031152754967	0.0095031152754967	BCLAF1	False	BCLAF1_direct_+/+	BCLAF1_direct_+/+_(962g)	BCLAF1_direct_+/+_(1690r)	0.7567373905156525	1	0.4472281656055758	143832
chr1:172638892-172639392	SUCO	0.029270582377474	0.1273080200074184	0.0037263798869402	0.0037263798869402	BCLAF1	False	BCLAF1_direct_+/+	BCLAF1_direct_+/+_(962g)	BCLAF1_direct_+/+_(1690r)	6.203271513969524	1	0.600757237702738	61282
chr22:49704507-49705007	ZBED4	0.0013630458938015	0.2259998884853979	0.0003080482199996	0.0003080482199996	BCLAF1	False	BCLAF1_direct_+/+	BCLAF1_direct_+/+_(962g)	BCLAF1_direct_+/+_(1690r)	0.9964910980944124	1	0.433756085494641	265438
chr19:2199654-2200154	JSRP1	0.0094457385354207	0.0849290378812401	0.000802217485891	0.000802217485891	BCLAF1	False	BCLAF1_direct_+/+	BCLAF1_direct_+/+_(962g)	BCLAF1_direct_+/+_(1690r)	1.2434797399975528	1	0.1073470966007007	106124
chr5:179568684-179569184	CANX	0.0061057491808203	0.3864149451662522	0.0023593527349055	0.0023593527349055	BCLAF1	False	BCLAF1_direct_+/+	BCLAF1_direct_+/+_(962g)	BCLAF1_direct_+/+_(1690r)	1.4347898715526437	1	0.6877043759421549	249604
chr19:58540826-58541326	UBE2M	0.0141880210119278	0.3888682940992128	0.0055172715275521	0.0055172715275521	BCLAF1	False	BCLAF1_direct_+/+	BCLAF1_direct_+/+_(962g)	BCLAF1_direct_+/+_(1690r)	0.8157261454082797	1	0.6231571408885386	117354
chr9:132444008-132444508	TTF1	0.0165989689570095	0.3825473246877359	0.0063498911670787	0.0063498911670787	BCLAF1	False	BCLAF1_direct_+/+	BCLAF1_direct_+/+_(962g)	BCLAF1_direct_+/+_(1690r)	3.653413179641957	1	0.5482672674265712	127143
chr21:33424118-33424618	SON	0.0115333117388962	0.1061727148571026	0.0012245230186119	0.0012245230186119	BCLAF1	False	BCLAF1_direct_+/+	BCLAF1_direct_+/+_(962g)	BCLAF1_direct_+/+_(1690r)	8.839338154018003	1	0.7392090199855013	32441
chr1:1782730-1783230	SLC35E2A	0.0041574237903308	0.0648789452759979	0.000269729270582	0.000269729270582	BCLAF1	False	BCLAF1_direct_+/+	BCLAF1_direct_+/+_(962g)	BCLAF1_direct_+/+_(1690r)	1.3097124436105467	1	0.2247428108808092	236147
chr4:2801183-2801683	TNIP2	0.0371160030969796	0.291711401727346	0.0108271612899364	0.0108271612899364	BCLAF1	False	BCLAF1_direct_+/+	BCLAF1_direct_+/+_(962g)	BCLAF1_direct_+/+_(1690r)	0.9003696077582153	1	0.396118531013875	197149
chr12:120468284-120468784	GATC	0.0063719916732231	0.1315768422521845	0.0008384065432199	0.0008384065432199	BCLAF1	False	BCLAF1_direct_+/+	BCLAF1_direct_+/+_(962g)	BCLAF1_direct_+/+_(1690r)	1.3605308420940232	1	0.4523084043840346	192400
chr15:59614939-59615439	GTF2A2	0.0275635640169448	0.1696065130045948	0.0046749599788929	0.0046749599788929	BCLAF1	False	BCLAF1_direct_+/+	BCLAF1_direct_+/+_(962g)	BCLAF1_direct_+/+_(1690r)	0.9855600990584392	1	0.6612822153709901	102145
chr3:50229779-50230279	RBM5	0.0076068738003039	0.2387391718890699	0.0018160587517492	0.0018160587517492	BCLAF1	False	BCLAF1_direct_+/+	BCLAF1_direct_+/+_(962g)	BCLAF1_direct_+/+_(1690r)	4.262783621219194	1	0.6556042730228235	52373
chr11:65870569-65871069	SART1	0.0134920614899795	0.3055219389517605	0.0041221207868749	0.0041221207868749	BCLAF1	False	BCLAF1_direct_+/+	BCLAF1_direct_+/+_(962g)	BCLAF1_direct_+/+_(1690r)	1.2994531176838269	1	0.510184071232291	166458
chr8:143494161-143494661	EEF1D	0.027259697188992	0.5602423563256772	0.0152720369858853	0.0152720369858853	BCLAF1	False	BCLAF1_direct_+/+	BCLAF1_direct_+/+_(962g)	BCLAF1_direct_+/+_(1690r)	1.1673139528673149	1	0.604995122378958	93040
chr14:74863408-74863908	YLPM1	0.0049439456981957	0.220502673084999	0.0010901532420392	0.0010901532420392	BCLAF1	False	BCLAF1_direct_+/+	BCLAF1_direct_+/+_(962g)	BCLAF1_direct_+/+_(1690r)	1.9952713959936108	1	0.5838415817051081	205290
chr10:101687206-101687706	OGA	0.0210403465588049	0.3266141938596576	0.0068720758298319	0.0068720758298319	BCLAF1	False	BCLAF1_direct_+/+	BCLAF1_direct_+/+_(962g)	BCLAF1_direct_+/+_(1690r)	0.7914952657489851	1	0.545668318593924	196866
chr15:68206714-68207214	FEM1B	0.0174069865709359	0.2338616907678202	0.0040708273106518	0.0040708273106518	BCLAF1	False	BCLAF1_direct_+/+	BCLAF1_direct_+/+_(962g)	BCLAF1_direct_+/+_(1690r)	0.7567373905156525	1	0.4472281656055758	244041
chr1:70234019-70234519	SRSF11	0.0096390506567244	0.1097868249869389	0.00105824076749	0.00105824076749	BCLAF1	False	BCLAF1_direct_+/+	BCLAF1_direct_+/+_(962g)	BCLAF1_direct_+/+_(1690r)	6.83598191806873	1	0.7599903835755818	86009
chr1:220347891-220348391	RAB3GAP2	0.0380817756348847	0.3024874984605361	0.0115192610487316	0.0115192610487316	BCLAF1	False	BCLAF1_direct_+/+	BCLAF1_direct_+/+_(962g)	BCLAF1_direct_+/+_(1690r)	1.8522080130907064	1	0.4233101949330699	136492
chr1:32154396-32154896	HDAC1	0.0133134495608783	0.1613238254055627	0.0021477766125048	0.0021477766125048	BCLAF1	False	BCLAF1_direct_+/+	BCLAF1_direct_+/+_(962g)	BCLAF1_direct_+/+_(1690r)	0.8786620522264701	1	0.6545491799111475	187931
chr3:50156525-50157025	IFRD2	0.0019126459568798	0.1882691954388984	0.0003600923154612	0.0003600923154612	BCLAF1	False	BCLAF1_direct_+/+	BCLAF1_direct_+/+_(962g)	BCLAF1_direct_+/+_(1690r)	1.5432427109921925	1	0.65561216578127	264946
chr11:62806743-62807243	UBXN1	0.0432126247603938	0.354941598433484	0.0153379581049605	0.0153379581049605	BCLAF1	False	BCLAF1_direct_+/+	BCLAF1_direct_+/+_(962g)	BCLAF1_direct_+/+_(1690r)	1.780585365103055	1	0.6111242281208857	137686
chr16:46844016-46844516	DNAJA2	0.0191829893507311	0.4019054854306144	0.0077097486470159	0.0077097486470159	BCLAF1	False	BCLAF1_direct_+/+	BCLAF1_direct_+/+_(962g)	BCLAF1_direct_+/+_(1690r)	1.4215559512381162	1	0.6083998318218453	123584
chrX:53716403-53716903	HUWE1	0.0378538745982553	0.1542555912338013	0.005839171806644	0.005839171806644	BCLAF1	False	BCLAF1_direct_+/+	BCLAF1_direct_+/+_(962g)	BCLAF1_direct_+/+_(1690r)	1.4064622349098412	1	0.5960986501080254	179405
chr6:75608952-75609452	SENP6	0.0735796071495836	0.4780794181641322	0.0351768957748183	0.0351768957748183	BCLAF1	False	BCLAF1_direct_+/+	BCLAF1_direct_+/+_(962g)	BCLAF1_direct_+/+_(1690r)	1.1907791640796468	1	0.5954240462579093	47261
chr19:3178195-3178695	GNA15	0.0028917110145845	0.1803650665795956	0.0005215636496744	0.0005215636496744	BCLAF1	False	BCLAF1_direct_+/+	BCLAF1_direct_+/+_(962g)	BCLAF1_direct_+/+_(1690r)	1.0320321414128375	1	0.522694087061272	252158
chr19:48951125-48951625	PPP1R15A	0.0062674423688708	0.5451718443096681	0.0034168331153418	0.0034168331153418	BCLAF1	False	BCLAF1_direct_+/+	BCLAF1_direct_+/+_(962g)	BCLAF1_direct_+/+_(1690r)	8.600222135024763	1	0.7063974107070238	52021
chr2:135579401-135579901	R3HDM1	0.0365781396609615	0.4877817494797239	0.0178421489565375	0.0178421489565375	BCLAF1	False	BCLAF1_direct_+/+	BCLAF1_direct_+/+_(962g)	BCLAF1_direct_+/+_(1690r)	0.5782562792653018	1	0.5438764847958791	197373
chr17:1582333-1582833	PRPF8	0.0353772256451579	0.4712144589570082	0.0166702602417831	0.0166702602417831	BCLAF1	False	BCLAF1_direct_+/+	BCLAF1_direct_+/+_(962g)	BCLAF1_direct_+/+_(1690r)	3.1144978624421777	1	0.6611560841164895	89739
chr16:30736053-30736553	BCL7C	0.0015819514535595	0.2699064635563312	0.000426978922348	0.000426978922348	BCLAF1	False	BCLAF1_direct_+/+	BCLAF1_direct_+/+_(962g)	BCLAF1_direct_+/+_(1690r)	1.907304707903816	1	0.6172324371315497	182717
chr19:14479320-14479820	DNAJB1	0.0201144635816924	0.2985746885871933	0.0060056697000022	0.0060056697000022	BCLAF1	False	BCLAF1_direct_+/+	BCLAF1_direct_+/+_(962g)	BCLAF1_direct_+/+_(1690r)	0.6144042799851974	1	0.4177985603204563	236285
chr12:69284185-69284685	CPSF6	0.0222242410903602	0.3326694015339532	0.0073933249830764	0.0073933249830764	BCLAF1	False	BCLAF1_direct_+/+	BCLAF1_direct_+/+_(962g)	BCLAF1_direct_+/+_(1690r)	2.384694432940844	1	0.7083452979322649	46659
chr2:69285953-69286453	GFPT1	0.0370009038177946	0.2901933751837763	0.0107374171637361	0.0107374171637361	BCLAF1	False	BCLAF1_direct_+/+	BCLAF1_direct_+/+_(962g)	BCLAF1_direct_+/+_(1690r)	1.6895621592822925	1	0.45836602904231	153719
chr19:45215591-45216091	TRAPPC6A	0.0099580985148673	0.5137912096890394	0.0051163834821563	0.0051163834821563	BCLAF1	False	BCLAF1_direct_+/+	BCLAF1_direct_+/+_(962g)	BCLAF1_direct_+/+_(1690r)	0.6984840868555493	1	0.571854925201541	195791
chr3:49386173-49386673	C3orf62	0.0102225290410595	0.2247617316940136	0.0022976333295608	0.0022976333295608	BCLAF1	False	BCLAF1_direct_+/+	BCLAF1_direct_+/+_(962g)	BCLAF1_direct_+/+_(1690r)	0.9603743659922	1	0.329669765741757	249812
chr4:2871878-2872378	TNIP2	0.0063784036240052	0.2515533983707635	0.0016045091077989	0.0016045091077989	BCLAF1	False	BCLAF1_direct_+/+	BCLAF1_direct_+/+_(962g)	BCLAF1_direct_+/+_(1690r)	0.9003696077582153	1	0.396118531013875	206605
chr3:68953800-68954300	TMF1	0.0285182481811264	0.1521451340312062	0.0043389126918526	0.0043389126918526	BCLAF1	False	BCLAF1_direct_+/+	BCLAF1_direct_+/+_(962g)	BCLAF1_direct_+/+_(1690r)	4.111185345023546	1	0.6462001159446236	93540
chr3:50229779-50230279	GNAI2	0.0020482556894278	0.4087840789167212	0.0008372943153886	0.0008372943153886	BCLAF1	False	BCLAF1_direct_+/+	BCLAF1_direct_+/+_(962g)	BCLAF1_direct_+/+_(1690r)	1.2158509831039772	1	0.5925804851995587	183227
chr2:96315865-96316365	ITPRIPL1	0.0259952259468364	0.1717723521668199	0.004465261105996	0.004465261105996	BCLAF1	False	BCLAF1_direct_+/+	BCLAF1_direct_+/+_(962g)	BCLAF1_direct_+/+_(1690r)	1.0020325248465094	1	0.1663744354625692	175487
chr21:45532648-45533148	SLC19A1	0.0357777891863722	0.4279633991223001	0.0153115842732809	0.0153115842732809	BCLAF1	False	BCLAF1_direct_+/+	BCLAF1_direct_+/+_(962g)	BCLAF1_direct_+/+_(1690r)	0.6304398286944932	1	0.5275151615784507	111406
chr2:15498578-15499078	DDX1	0.0578010348464171	0.4048184680019203	0.0233989263754521	0.0233989263754521	BCLAF1	False	BCLAF1_direct_+/+	BCLAF1_direct_+/+_(962g)	BCLAF1_direct_+/+_(1690r)	1.2096202902112798	1	0.6112326315754852	47920
chr3:126487076-126487576	ZXDC	0.0201588461933085	0.3010003702686208	0.006067820168374	0.006067820168374	BCLAF1	False	BCLAF1_direct_+/+	BCLAF1_direct_+/+_(962g)	BCLAF1_direct_+/+_(1690r)	0.7921829778245596	1	0.4214476170916901	207933
chr22:49994729-49995229	ZBED4	0.0036906944881726	0.2347217857101455	0.0008662864007744	0.0008662864007744	BCLAF1	False	BCLAF1_direct_+/+	BCLAF1_direct_+/+_(962g)	BCLAF1_direct_+/+_(1690r)	0.9964910980944124	1	0.433756085494641	264234
chr16:67430246-67430746	CTCF	0.0006804562836013	0.2806698118488844	0.0001909835370897	0.0001909835370897	BCLAF1	False	BCLAF1_direct_+/+	BCLAF1_direct_+/+_(962g)	BCLAF1_direct_+/+_(1690r)	0.8878626947334644	1	0.5613806455400967	273290
chr10:96441405-96441905	TM9SF3	0.0316934081361936	0.3295077564818998	0.0104432238102223	0.0104432238102223	BCLAF1	False	BCLAF1_direct_+/+	BCLAF1_direct_+/+_(962g)	BCLAF1_direct_+/+_(1690r)	1.8528502419600312	1	0.5394881766234286	69973
chr10:31947555-31948055	KIF5B	0.0743266717141511	0.6015642159080664	0.0447122659907795	0.0447122659907795	BCLAF1	False	BCLAF1_direct_+/+	BCLAF1_direct_+/+_(962g)	BCLAF1_direct_+/+_(1690r)	8.210182009764466	1	0.7722837107071217	7338
chr19:18649579-18650079	UBA52	0.001746518585465	0.3903014224402515	0.0006816686882253	0.0006816686882253	BCLAF1	False	BCLAF1_direct_+/+	BCLAF1_direct_+/+_(962g)	BCLAF1_direct_+/+_(1690r)	4.302307115220894	1	0.7281007179977822	172702
chr7:27726289-27726789	TAX1BP1	0.0442720814539496	0.3032428863178834	0.0134251937633961	0.0134251937633961	BCLAF1	False	BCLAF1_direct_+/+	BCLAF1_direct_+/+_(962g)	BCLAF1_direct_+/+_(1690r)	2.2069780014928035	1	0.5082793302774904	119599
chr19:46925035-46925535	SLC1A5	0.0099204745201932	0.0931467761124862	0.000924060219062	0.000924060219062	BCLAF1	False	BCLAF1_direct_+/+	BCLAF1_direct_+/+_(962g)	BCLAF1_direct_+/+_(1690r)	0.7553306884556176	1	0.4355930951921252	221036
chr8:144508213-144508713	VPS28	0.0108175914773375	0.3438132104026558	0.0037192308546478	0.0037192308546478	BCLAF1	False	BCLAF1_direct_+/+	BCLAF1_direct_+/+_(962g)	BCLAF1_direct_+/+_(1690r)	0.6501786233181285	1	0.6020984875255401	207847
chr4:145103459-145103959	OTUD4	0.0632764953773292	0.4799779952291054	0.0303713253963342	0.0303713253963342	BCLAF1	False	BCLAF1_direct_+/+	BCLAF1_direct_+/+_(962g)	BCLAF1_direct_+/+_(1690r)	2.19892682208934	1	0.6086922959715618	91627
chr4:2811798-2812298	TNIP2	0.0037787444946519	0.258594268480418	0.0009771616683689	0.0009771616683689	BCLAF1	False	BCLAF1_direct_+/+	BCLAF1_direct_+/+_(962g)	BCLAF1_direct_+/+_(1690r)	0.9003696077582153	1	0.396118531013875	170759
chr10:63264975-63265475	JMJD1C	0.000999099321464	0.2064771896146603	0.0002062912200418	0.0002062912200418	BCLAF1	False	BCLAF1_direct_+/+	BCLAF1_direct_+/+_(962g)	BCLAF1_direct_+/+_(1690r)	2.4549416850198886	1	0.6122473902095416	246172
chr15:73906817-73907317	PML	0.0793586370564631	0.5129745609091164	0.0407089619983851	0.0407089619983851	BCLAF1	False	BCLAF1_direct_+/+	BCLAF1_direct_+/+_(962g)	BCLAF1_direct_+/+_(1690r)	2.1997411141079093	1	0.5365372157898922	20628
chr11:12089995-12090495	USP47	0.0500514414461784	0.3518893499766293	0.017612569195889	0.017612569195889	BCLAF1	False	BCLAF1_direct_+/+	BCLAF1_direct_+/+_(962g)	BCLAF1_direct_+/+_(1690r)	5.290124778034256	1	0.5706419217484883	7945
chr4:103078938-103079438	CENPE	0.035432468666352	0.3757603075420055	0.0133141153230409	0.0133141153230409	BCLAF1	False	BCLAF1_direct_+/+	BCLAF1_direct_+/+_(962g)	BCLAF1_direct_+/+_(1690r)	1.1685462080809037	1	0.4712520070166781	112869
chr19:12943523-12944023	CALR	0.0016591532064159	0.4483208164714726	0.0007438329201516	0.0007438329201516	BCLAF1	False	BCLAF1_direct_+/+	BCLAF1_direct_+/+_(962g)	BCLAF1_direct_+/+_(1690r)	0.8751089983080677	1	0.604418525443085	275045
chr8:143573898-143574398	GSDMD	0.0069948152219376	0.2977023777218673	0.0020823731232959	0.0020823731232959	BCLAF1	False	BCLAF1_direct_+/+	BCLAF1_direct_+/+_(962g)	BCLAF1_direct_+/+_(1690r)	0.95486872089561	1	0.6500405822640359	195431
chr17:29401335-29401835	NUFIP2	0.0091149185211839	0.2649796805648444	0.0024152681981179	0.0024152681981179	BCLAF1	False	BCLAF1_direct_+/+	BCLAF1_direct_+/+_(962g)	BCLAF1_direct_+/+_(1690r)	0.6944065558763639	1	0.6719526312365081	205575
chr8:54101044-54101544	TCEA1	0.05727442443577	0.45080601944246	0.0258196552957474	0.0258196552957474	BCLAF1	False	BCLAF1_direct_+/+	BCLAF1_direct_+/+_(962g)	BCLAF1_direct_+/+_(1690r)	2.477853918555205	1	0.7054784838510421	97830
chr11:67262445-67262945	GRK2	0.0016240511254907	0.2295904112717585	0.0003728665658277	0.0003728665658277	BCLAF1	False	BCLAF1_direct_+/+	BCLAF1_direct_+/+_(962g)	BCLAF1_direct_+/+_(1690r)	3.463995439866226	1	0.6931770989865033	183586
chr1:42436919-42437419	FOXJ3	0.0189028158830337	0.2255506849116473	0.004263543069177	0.004263543069177	BCLAF1	False	BCLAF1_direct_+/+	BCLAF1_direct_+/+_(962g)	BCLAF1_direct_+/+_(1690r)	1.408025290083822	1	0.3558250998582052	123717
chr16:67419606-67420106	CTCF	0.0133573499035564	0.3987480021973132	0.0053262165886936	0.0053262165886936	BCLAF1	False	BCLAF1_direct_+/+	BCLAF1_direct_+/+_(962g)	BCLAF1_direct_+/+_(1690r)	0.8878626947334644	1	0.5613806455400967	180402
chr12:6771076-6771576	ZNF384	0.047414028238936	0.2595090597055609	0.0123043698851392	0.0123043698851392	BCLAF1	False	BCLAF1_direct_+/+	BCLAF1_direct_+/+_(962g)	BCLAF1_direct_+/+_(1690r)	0.9288967365961608	1	0.3185932007120354	160427
chr19:51764252-51764752	ZNF649	0.0310873259746176	0.1162387769473836	0.0036135527498541	0.0036135527498541	BCLAF1	False	BCLAF1_direct_+/+	BCLAF1_direct_+/+_(962g)	BCLAF1_direct_+/+_(1690r)	0.9056619995977776	1	0.1617170073648091	150837
chr5:179615010-179615510	CANX	0.0016069592262975	0.2402697764959851	0.0003861037341406	0.0003861037341406	BCLAF1	False	BCLAF1_direct_+/+	BCLAF1_direct_+/+_(962g)	BCLAF1_direct_+/+_(1690r)	1.4347898715526437	1	0.6877043759421549	224296
chr19:46756521-46757021	SLC1A5	0.0067221856991879	0.1976524536351753	0.0013286564972357	0.0013286564972357	BCLAF1	False	BCLAF1_direct_+/+	BCLAF1_direct_+/+_(962g)	BCLAF1_direct_+/+_(1690r)	0.7553306884556176	1	0.4355930951921252	212983
chr11:128941098-128941598	FLI1	0.0209167312319797	0.4714374200824717	0.0098609298085629	0.0098609298085629	BCLAF1	False	BCLAF1_direct_+/+	BCLAF1_direct_+/+_(962g)	BCLAF1_direct_+/+_(1690r)	1.0654288634992526	1	0.5063753940995986	162920
chr15:100951968-100952468	LRRK1	0.0013147773760932	0.1662522406437466	0.0002185846847232	0.0002185846847232	BCLAF1	False	BCLAF1_direct_+/+	BCLAF1_direct_+/+_(962g)	BCLAF1_direct_+/+_(1690r)	0.645092776464685	1	0.4816550492952243	275657
chr17:41679054-41679554	EIF1	0.0203237341844936	0.2784746460941212	0.0056596446843378	0.0056596446843378	BCLAF1	False	BCLAF1_direct_+/+	BCLAF1_direct_+/+_(962g)	BCLAF1_direct_+/+_(1690r)	8.910126063649948	1	0.7243485008999979	19167
chr3:134607114-134607614	CEP63	0.0294668050381296	0.5056585184569403	0.0149001409792401	0.0149001409792401	BCLAF1	False	BCLAF1_direct_+/+	BCLAF1_direct_+/+_(962g)	BCLAF1_direct_+/+_(1690r)	1.073008954963687	1	0.5377894597760442	182009
chr9:136223795-136224295	DNLZ	0.0176121324060134	0.0858021786874898	0.0015111593317684	0.0015111593317684	BCLAF1	False	BCLAF1_direct_+/+	BCLAF1_direct_+/+_(962g)	BCLAF1_direct_+/+_(1690r)	0.7589173034896737	1	0.1185533997845661	172201
chr15:82331815-82332315	EFL1	0.028617858388711	0.1243372199264214	0.0035582649523003	0.0035582649523003	BCLAF1	False	BCLAF1_direct_+/+	BCLAF1_direct_+/+_(962g)	BCLAF1_direct_+/+_(1690r)	1.201644542385575	1	0.369380721801395	94312
chr19:4014646-4015146	EEF2	0.0206172074562971	0.5479420909203069	0.0112970357625412	0.0112970357625412	BCLAF1	False	BCLAF1_direct_+/+	BCLAF1_direct_+/+_(962g)	BCLAF1_direct_+/+_(1690r)	2.254900980705699	1	0.7526624531531944	150906
chr19:697114-697614	PLPPR3	0.0002541298532401	0.5053294498247033	0.0001284192989218	0.0001284192989218	BCLAF1	False	BCLAF1_direct_+/+	BCLAF1_direct_+/+_(962g)	BCLAF1_direct_+/+_(1690r)	0.6987246808741944	1	0.5701384454996069	263286
chr2:241822196-241822696	ATG4B	0.0484656811444466	0.1641071222011021	0.0079535634581313	0.0079535634581313	BCLAF1	False	BCLAF1_direct_+/+	BCLAF1_direct_+/+_(962g)	BCLAF1_direct_+/+_(1690r)	0.6055629950927301	1	0.41442791096682	71711
chr1:205237506-205238006	DSTYK	0.0049138693176568	0.3594740705246118	0.0017664086056441	0.0017664086056441	BCLAF1	False	BCLAF1_direct_+/+	BCLAF1_direct_+/+_(962g)	BCLAF1_direct_+/+_(1690r)	0.7293613336703444	1	0.4907937546462272	235568
chr1:33396546-33397046	ZNF362	0.0504885816452495	0.2587499606450766	0.013063918513734	0.013063918513734	BCLAF1	False	BCLAF1_direct_+/+	BCLAF1_direct_+/+_(962g)	BCLAF1_direct_+/+_(1690r)	1.0462748923880325	1	0.3062427618476043	146259
chr12:132356626-132357126	FBRSL1	0.0064197034731744	0.4467640048778924	0.0028680924338039	0.0028680924338039	BCLAF1	False	BCLAF1_direct_+/+	BCLAF1_direct_+/+_(962g)	BCLAF1_direct_+/+_(1690r)	1.2643284063966005	1	0.5883537086039737	254158
chr5:138661226-138661726	HSPA9	0.0096798079149806	0.374751777028707	0.0036275252174355	0.0036275252174355	BCLAF1	False	BCLAF1_direct_+/+	BCLAF1_direct_+/+_(962g)	BCLAF1_direct_+/+_(1690r)	1.531551082665828	1	0.693923006959089	106263
chr12:122889036-122889536	VPS37B	0.0050680425126914	0.2130615046315231	0.0010798047632905	0.0010798047632905	BCLAF1	False	BCLAF1_direct_+/+	BCLAF1_direct_+/+_(962g)	BCLAF1_direct_+/+_(1690r)	1.6276351918815624	1	0.4577508768255083	198684
chr4:138958475-138958975	ELF2	0.0163434591447403	0.3971630276370194	0.006491017715987	0.006491017715987	BCLAF1	False	BCLAF1_direct_+/+	BCLAF1_direct_+/+_(962g)	BCLAF1_direct_+/+_(1690r)	6.327488105875918	1	0.6380391820470148	42782
chr1:243286599-243287099	CEP170	0.0413411266650708	0.4198348361249681	0.0173564451386515	0.0173564451386515	BCLAF1	False	BCLAF1_direct_+/+	BCLAF1_direct_+/+_(962g)	BCLAF1_direct_+/+_(1690r)	5.937914291487019	1	0.7488842127646739	13252
chr1:206967257-206967757	YOD1	0.0237259704737948	0.4339073033338615	0.0102948718672631	0.0102948718672631	BCLAF1	False	BCLAF1_direct_+/+	BCLAF1_direct_+/+_(962g)	BCLAF1_direct_+/+_(1690r)	0.7005470039350781	1	0.5282844024163869	133522
chrX:53595200-53595700	HUWE1	0.0168727016722804	0.1907543531362028	0.0032185412931559	0.0032185412931559	BCLAF1	False	BCLAF1_direct_+/+	BCLAF1_direct_+/+_(962g)	BCLAF1_direct_+/+_(1690r)	1.4064622349098412	1	0.5960986501080254	215827
chr3:46903569-46904069	SETD2	0.0021871248174929	0.2712112775774304	0.0005931729159735	0.0005931729159735	BCLAF1	False	BCLAF1_direct_+/+	BCLAF1_direct_+/+_(962g)	BCLAF1_direct_+/+_(1690r)	2.482893216280934	1	0.5909328648680315	224422
chr1:3883426-3883926	CEP104	0.0214051641620182	0.2926116389190098	0.0062634001667786	0.0062634001667786	BCLAF1	False	BCLAF1_direct_+/+	BCLAF1_direct_+/+_(962g)	BCLAF1_direct_+/+_(1690r)	1.3489851952716572	1	0.400727530434399	125852
chr5:180440385-180440885	MAPK9	0.0198810211071969	0.2628506238798092	0.0052257388013943	0.0052257388013943	BCLAF1	False	BCLAF1_direct_+/+	BCLAF1_direct_+/+_(962g)	BCLAF1_direct_+/+_(1690r)	0.7720920030462203	1	0.353985058246257	208268
chr19:19400151-19400651	MAU2	0.0008041658057045	0.1651176921783058	0.0001327820019666	0.0001327820019666	BCLAF1	False	BCLAF1_direct_+/+	BCLAF1_direct_+/+_(962g)	BCLAF1_direct_+/+_(1690r)	0.9747671134452468	1	0.3915588703803021	235110
chr7:151087499-151087999	FASTK	0.0138228297249414	0.1864077200031689	0.0025766821730183	0.0025766821730183	BCLAF1	False	BCLAF1_direct_+/+	BCLAF1_direct_+/+_(962g)	BCLAF1_direct_+/+_(1690r)	0.6213189665778512	1	0.3887348715076222	166273
chr16:30709612-30710112	BCL7C	0.0102340455645822	0.0584894050970155	0.0005985832368081	0.0005985832368081	BCLAF1	False	BCLAF1_direct_+/+	BCLAF1_direct_+/+_(962g)	BCLAF1_direct_+/+_(1690r)	1.907304707903816	1	0.6172324371315497	211190
chr6:145480028-145480528	EPM2A	0.0079119293254779	0.1047440801834351	0.0008287277596735	0.0008287277596735	BCLAF1	False	BCLAF1_direct_+/+	BCLAF1_direct_+/+_(962g)	BCLAF1_direct_+/+_(1690r)	0.5896095439034205	1	0.2551889782126912	47714
chr19:10784110-10784610	CARM1	0.0232155772574266	0.1803769934518311	0.0041875560269433	0.0041875560269433	BCLAF1	False	BCLAF1_direct_+/+	BCLAF1_direct_+/+_(962g)	BCLAF1_direct_+/+_(1690r)	0.7207775361996743	1	0.3736775590769977	245376
chr19:58334618-58335118	ZNF446	0.0203705436564148	0.1158107308788721	0.0023591275492493	0.0023591275492493	BCLAF1	False	BCLAF1_direct_+/+	BCLAF1_direct_+/+_(962g)	BCLAF1_direct_+/+_(1690r)	0.9714083447452064	1	0.1644947411646515	101764
chr11:8774440-8774940	RPL27A	0.0365369426699328	0.6892320480080927	0.0251824318243521	0.0251824318243521	BCLAF1	False	BCLAF1_direct_+/+	BCLAF1_direct_+/+_(962g)	BCLAF1_direct_+/+_(1690r)	3.742539578177903	1	0.7608314546069969	92634
chr10:6123468-6123968	RBM17	0.0042690226727654	0.2472363376517241	0.0010554575309667	0.0010554575309667	BCLAF1	False	BCLAF1_direct_+/+	BCLAF1_direct_+/+_(962g)	BCLAF1_direct_+/+_(1690r)	2.9245076563236627	1	0.6883832309234138	173906
chr5:139760392-139760892	UBE2D2	0.0008501934994058	0.3825513818058927	0.000325242698	0.000325242698	BCLAF1	False	BCLAF1_direct_+/+	BCLAF1_direct_+/+_(962g)	BCLAF1_direct_+/+_(1690r)	1.5786309400466807	1	0.6410992003104181	200830
chr3:111311712-111312212	CD96	0.0232067955063384	0.4413486329208547	0.0102422874711963	0.0102422874711963	BCLAF1	False	BCLAF1_direct_+/+	BCLAF1_direct_+/+_(962g)	BCLAF1_direct_+/+_(1690r)	1.026531552648517	1	0.4819542910988347	168293
chr12:6551562-6552062	CHD4	0.0131989114923914	0.5360408202106736	0.0070751553422695	0.0070751553422695	BCLAF1	False	BCLAF1_direct_+/+	BCLAF1_direct_+/+_(962g)	BCLAF1_direct_+/+_(1690r)	5.447094718994988	1	0.7184215359548548	106526
chr19:10727783-10728283	ILF3	0.0094600753703916	0.3288062648183711	0.0031105320474387	0.0031105320474387	BCLAF1	False	BCLAF1_direct_+/+	BCLAF1_direct_+/+_(962g)	BCLAF1_direct_+/+_(1690r)	3.2830695599436805	1	0.7454214295894702	192560
chr9:131422333-131422833	UCK1	0.0055547028114095	0.077989318975634	0.0004332074893738	0.0004332074893738	BCLAF1	False	BCLAF1_direct_+/+	BCLAF1_direct_+/+_(962g)	BCLAF1_direct_+/+_(1690r)	0.7692294932492826	1	0.353559952918744	227124
chr16:9127479-9127979	C16orf72	0.0227066818927163	0.3677103385980342	0.0083494816872085	0.0083494816872085	BCLAF1	False	BCLAF1_direct_+/+	BCLAF1_direct_+/+_(962g)	BCLAF1_direct_+/+_(1690r)	1.178483294980139	1	0.4618489144373042	216482
chr7:2450308-2450808	EIF3B	0.0478118213067014	0.6722587127507336	0.0321419134459112	0.0321419134459112	BCLAF1	False	BCLAF1_direct_+/+	BCLAF1_direct_+/+_(962g)	BCLAF1_direct_+/+_(1690r)	1.1784064533298817	1	0.6636144427160837	145827
chr9:133492073-133492573	RPL7A	0.0625488091607063	0.6131687118184742	0.0383529727388499	0.0383529727388499	BCLAF1	False	BCLAF1_direct_+/+	BCLAF1_direct_+/+_(962g)	BCLAF1_direct_+/+_(1690r)	1.2589687898006034	1	0.6708701603870795	94878
chr22:49723979-49724479	ZBED4	0.0051594635785777	0.2017848745595868	0.001041101710998	0.001041101710998	BCLAF1	False	BCLAF1_direct_+/+	BCLAF1_direct_+/+_(962g)	BCLAF1_direct_+/+_(1690r)	0.9964910980944124	1	0.433756085494641	27688
chr11:67409085-67409585	GRK2	0.0063098270531335	0.1235317498112206	0.0007794639768797	0.0007794639768797	BCLAF1	False	BCLAF1_direct_+/+	BCLAF1_direct_+/+_(962g)	BCLAF1_direct_+/+_(1690r)	3.463995439866226	1	0.6931770989865033	61097
chr3:64048466-64048966	PSMD6	0.0679044412926858	0.5072451967055764	0.0344442016806906	0.0344442016806906	BCLAF1	False	BCLAF1_direct_+/+	BCLAF1_direct_+/+_(962g)	BCLAF1_direct_+/+_(1690r)	0.8136027395086807	1	0.5696345465433001	86859
chr17:50604459-50604959	RSAD1	0.0306229185814588	0.4839801949678214	0.0148208861055381	0.0148208861055381	BCLAF1	False	BCLAF1_direct_+/+	BCLAF1_direct_+/+_(962g)	BCLAF1_direct_+/+_(1690r)	0.6975701829278286	1	0.5012538425615776	176012
chr12:124797205-124797705	UBC	0.0158961000209027	0.4222477890483646	0.0067120930883178	0.0067120930883178	BCLAF1	False	BCLAF1_direct_+/+	BCLAF1_direct_+/+_(962g)	BCLAF1_direct_+/+_(1690r)	0.9909093213178076	1	0.4432818174425807	178149
chr1:156551873-156552373	MEF2D	0.0018585201495291	0.343993702197521	0.0006393192268452	0.0006393192268452	BCLAF1	False	BCLAF1_direct_+/+	BCLAF1_direct_+/+_(962g)	BCLAF1_direct_+/+_(1690r)	1.2077447046141043	1	0.4121035091090337	246336
chrX:153905214-153905714	MECP2	0.0168889779887649	0.3603793797904627	0.0060864394128859	0.0060864394128859	BCLAF1	False	BCLAF1_direct_+/+	BCLAF1_direct_+/+_(962g)	BCLAF1_direct_+/+_(1690r)	0.7864791483256114	1	0.4199173069601034	214367
chr17:57873343-57873843	VEZF1	0.0206640788721939	0.3858017107404808	0.0079722369797686	0.0079722369797686	BCLAF1	False	BCLAF1_direct_+/+	BCLAF1_direct_+/+_(962g)	BCLAF1_direct_+/+_(1690r)	1.6650029249457263	1	0.4442142840185416	33685
chr17:35775543-35776043	TAF15	0.0484489200575673	0.5266634351138468	0.0255162746650745	0.0255162746650745	BCLAF1	False	BCLAF1_direct_+/+	BCLAF1_direct_+/+_(962g)	BCLAF1_direct_+/+_(1690r)	0.6715149295880047	1	0.6089664972113512	160396
chr13:44818400-44818900	NUFIP1	0.0365348962772532	0.3627831892494516	0.0132542461903598	0.0132542461903598	BCLAF1	False	BCLAF1_direct_+/+	BCLAF1_direct_+/+_(962g)	BCLAF1_direct_+/+_(1690r)	1.248666988897487	1	0.5762706660382207	109527
chr2:241571248-241571748	THAP4	0.0346262883702039	0.3155879588781368	0.0109276396702784	0.0109276396702784	BCLAF1	False	BCLAF1_direct_+/+	BCLAF1_direct_+/+_(962g)	BCLAF1_direct_+/+_(1690r)	0.7439409858166777	1	0.5245875959225039	148939
chr17:44345580-44346080	UBTF	0.0083622397551531	0.2349676914541893	0.0019648561706547	0.0019648561706547	BCLAF1	False	BCLAF1_direct_+/+	BCLAF1_direct_+/+_(962g)	BCLAF1_direct_+/+_(1690r)	0.7116553450691748	1	0.5688185854725117	166878
chr1:231232800-231233300	EXOC8	0.030525561682137	0.1408139758875456	0.0042984257066622	0.0042984257066622	BCLAF1	False	BCLAF1_direct_+/+	BCLAF1_direct_+/+_(962g)	BCLAF1_direct_+/+_(1690r)	0.7728952467119148	1	0.2534530574593354	109736
chr16:30526641-30527141	FBRS	0.0050797584333403	0.0723313541678966	0.0003674258063292	0.0003674258063292	BCLAF1	False	BCLAF1_direct_+/+	BCLAF1_direct_+/+_(962g)	BCLAF1_direct_+/+_(1690r)	6.2129664769119	1	0.633488516737557	87519
chr14:103551381-103551881	XRCC3	0.0353203597389045	0.3109979353464228	0.0109845589544922	0.0109845589544922	BCLAF1	False	BCLAF1_direct_+/+	BCLAF1_direct_+/+_(962g)	BCLAF1_direct_+/+_(1690r)	1.0174617303874616	1	0.4103859469922114	76359
chr11:129921731-129922231	NFRKB	0.0297796460183018	0.3701023791676016	0.0110215178421425	0.0110215178421425	BCLAF1	False	BCLAF1_direct_+/+	BCLAF1_direct_+/+_(962g)	BCLAF1_direct_+/+_(1690r)	1.430826643663906	1	0.4180489912234965	117386
chr7:74134248-74134748	EIF4H	0.0055705631459136	0.1743277012295548	0.0009711034677811	0.0009711034677811	BCLAF1	False	BCLAF1_direct_+/+	BCLAF1_direct_+/+_(962g)	BCLAF1_direct_+/+_(1690r)	7.353079321856396	1	0.7511140671045095	67842
chr18:46104658-46105158	C18orf25	0.0071144025955775	0.2748437982941655	0.0019553494319624	0.0019553494319624	BCLAF1	False	BCLAF1_direct_+/+	BCLAF1_direct_+/+_(962g)	BCLAF1_direct_+/+_(1690r)	1.2476536936242	1	0.5754965446420547	186998
chr5:177327662-177328162	NSD1	0.0087733850889215	0.1274728255742628	0.0011183681871359	0.0011183681871359	BCLAF1	False	BCLAF1_direct_+/+	BCLAF1_direct_+/+_(962g)	BCLAF1_direct_+/+_(1690r)	1.4067435370876806	1	0.5739751374889253	145219
chr8:141235247-141235747	DENND3	0.0007200578214787	0.4686671026191896	0.0003374674129107	0.0003374674129107	BCLAF1	False	BCLAF1_direct_+/+	BCLAF1_direct_+/+_(962g)	BCLAF1_direct_+/+_(1690r)	1.0785880673245825	1	0.5490333919508142	248403
chr3:143001896-143002396	U2SURP	0.0385714117758029	0.5791922183220636	0.022340261550241	0.022340261550241	BCLAF1	False	BCLAF1_direct_+/+	BCLAF1_direct_+/+_(962g)	BCLAF1_direct_+/+_(1690r)	2.539839426546453	1	0.7373313212480026	24716
chr7:155764135-155764635	RBM33	0.0028854243153047	0.344515215522887	0.0009940725798621	0.0009940725798621	BCLAF1	False	BCLAF1_direct_+/+	BCLAF1_direct_+/+_(962g)	BCLAF1_direct_+/+_(1690r)	1.3272132538596415	1	0.5673376258971431	239123
chr22:50376212-50376712	HDAC10	0.0256221403705448	0.2262951226710576	0.0057981653982475	0.0057981653982475	BCLAF1	False	BCLAF1_direct_+/+	BCLAF1_direct_+/+_(962g)	BCLAF1_direct_+/+_(1690r)	0.6513866680883821	1	0.2851122554900318	213908
chr19:19329120-19329620	MAU2	0.0089748459495842	0.1804419380530702	0.0016194385968707	0.0016194385968707	BCLAF1	False	BCLAF1_direct_+/+	BCLAF1_direct_+/+_(962g)	BCLAF1_direct_+/+_(1690r)	0.9747671134452468	1	0.3915588703803021	184567
chr19:2416489-2416989	SPPL2B	0.0004713289150252	0.3119432596557054	0.0001470278781229	0.0001470278781229	BCLAF1	False	BCLAF1_direct_+/+	BCLAF1_direct_+/+_(962g)	BCLAF1_direct_+/+_(1690r)	1.3468078508259096	1	0.5296705006943189	178347
chr12:118104280-118104780	PEBP1	0.1339490637887131	0.7234405977972735	0.0969041907816917	0.0969041907816917	BCLAF1	False	BCLAF1_direct_+/+	BCLAF1_direct_+/+_(962g)	BCLAF1_direct_+/+_(1690r)	3.434628539813974	1	0.7039240013994901	5748
chr1:21946785-21947285	CDC42	0.0092758665235862	0.371399619208798	0.0034450532946915	0.0034450532946915	BCLAF1	False	BCLAF1_direct_+/+	BCLAF1_direct_+/+_(962g)	BCLAF1_direct_+/+_(1690r)	3.211055839077558	1	0.6855793761780806	86613
chr1:47432167-47432667	CMPK1	0.0383859741620261	0.5313755951452539	0.0203973698655769	0.0203973698655769	BCLAF1	False	BCLAF1_direct_+/+	BCLAF1_direct_+/+_(962g)	BCLAF1_direct_+/+_(1690r)	4.773824308942646	1	0.6639691462066856	46101
chr19:4922688-4923188	FEM1A	0.010432398560313	0.2256652676412885	0.0023542300132536	0.0023542300132536	BCLAF1	False	BCLAF1_direct_+/+	BCLAF1_direct_+/+_(962g)	BCLAF1_direct_+/+_(1690r)	1.2879244442721334	1	0.4260598977737087	197176
chr1:51776375-51776875	OSBPL9	0.0060412608846703	0.5329809464548928	0.0032198769440924	0.0032198769440924	BCLAF1	False	BCLAF1_direct_+/+	BCLAF1_direct_+/+_(962g)	BCLAF1_direct_+/+_(1690r)	0.82780810240922	1	0.5977039329337677	216832
chr22:37631911-37632411	MFNG	0.0072598224462448	0.189853157603358	0.0013783002150593	0.0013783002150593	BCLAF1	False	BCLAF1_direct_+/+	BCLAF1_direct_+/+_(962g)	BCLAF1_direct_+/+_(1690r)	2.5477476684616627	1	0.6663796563912544	229174
chr6:110859103-110859603	AMD1	0.0525952938834387	0.3719099170350731	0.0195607113846249	0.0195607113846249	BCLAF1	False	BCLAF1_direct_+/+	BCLAF1_direct_+/+_(962g)	BCLAF1_direct_+/+_(1690r)	1.0090294903701171	1	0.7109621180317744	138171
chr19:44851312-44851812	TOMM40	0.0436959572814019	0.6034229113204773	0.0263671417556787	0.0263671417556787	BCLAF1	False	BCLAF1_direct_+/+	BCLAF1_direct_+/+_(962g)	BCLAF1_direct_+/+_(1690r)	2.009353772936689	1	0.6325117035688542	52607
chr22:39368537-39369037	SYNGR1	0.0476607535270155	0.8591530287523677	0.0409478807453555	0.0409478807453555	BCLAF1	False	BCLAF1_direct_+/+	BCLAF1_direct_+/+_(962g)	BCLAF1_direct_+/+_(1690r)	0.8847179142876272	1	0.6562382419554367	107895
chr22:39235062-39235562	SYNGR1	0.0009347332052149	0.0840695576026587	7.858260703893327e-05	7.858260703893327e-05	BCLAF1	False	BCLAF1_direct_+/+	BCLAF1_direct_+/+_(962g)	BCLAF1_direct_+/+_(1690r)	0.8847179142876272	1	0.6562382419554367	282564
chr11:73321548-73322048	ARHGEF17	0.0171407566969023	0.3036956528523008	0.0052055732954482	0.0052055732954482	BCLAF1	False	BCLAF1_direct_+/+	BCLAF1_direct_+/+_(962g)	BCLAF1_direct_+/+_(1690r)	1.1229652137443913	1	0.2831708193743132	154344
chr10:99779243-99779743	ENTPD7	0.0133207037217392	0.0678596845800777	0.0009039387529418	0.0009039387529418	BCLAF1	False	BCLAF1_direct_+/+	BCLAF1_direct_+/+_(962g)	BCLAF1_direct_+/+_(1690r)	0.721448042939218	1	0.1566307660199402	124511
chr12:120551874-120552374	GATC	0.0086260232656956	0.16729116577712	0.0014430574881387	0.0014430574881387	BCLAF1	False	BCLAF1_direct_+/+	BCLAF1_direct_+/+_(962g)	BCLAF1_direct_+/+_(1690r)	1.3605308420940232	1	0.4523084043840346	165722
chr22:29408882-29409382	EWSR1	0.0183701218872653	0.34497517955763	0.0063372360965548	0.0063372360965548	BCLAF1	False	BCLAF1_direct_+/+	BCLAF1_direct_+/+_(962g)	BCLAF1_direct_+/+_(1690r)	7.06993330940134	1	0.7541390553973547	55448
chr2:233418619-233419119	ATG16L1	0.0040876855425777	0.061328937434734	0.0002506934108936	0.0002506934108936	BCLAF1	False	BCLAF1_direct_+/+	BCLAF1_direct_+/+_(962g)	BCLAF1_direct_+/+_(1690r)	1.7320296041768328	1	0.2818721314103178	172357
chr18:46040736-46041236	C18orf25	0.0042373568780576	0.1207835382489113	0.0005118029565551	0.0005118029565551	BCLAF1	False	BCLAF1_direct_+/+	BCLAF1_direct_+/+_(962g)	BCLAF1_direct_+/+_(1690r)	1.2476536936242	1	0.5754965446420547	243479
chr12:132364170-132364670	FBRSL1	0.0030592657558068	0.3643159546136117	0.0011145393242435	0.0011145393242435	BCLAF1	False	BCLAF1_direct_+/+	BCLAF1_direct_+/+_(962g)	BCLAF1_direct_+/+_(1690r)	1.2643284063966005	1	0.5883537086039737	256657
chr12:101856003-101856503	GNPTAB	0.0162077463761225	0.5769012384570809	0.0093502689569833	0.0093502689569833	BCLAF1	False	BCLAF1_direct_+/+	BCLAF1_direct_+/+_(962g)	BCLAF1_direct_+/+_(1690r)	0.9956142398716784	1	0.6326174678504843	213387
chr10:32131330-32131830	KIF5B	0.0244163863186736	0.2870138597449395	0.007007841278346	0.007007841278346	BCLAF1	False	BCLAF1_direct_+/+	BCLAF1_direct_+/+_(962g)	BCLAF1_direct_+/+_(1690r)	8.210182009764466	1	0.7722837107071217	16236
chr3:45791439-45791939	FYCO1	0.0090525014654199	0.093937013896193	0.0008503649559524	0.0008503649559524	BCLAF1	False	BCLAF1_direct_+/+	BCLAF1_direct_+/+_(962g)	BCLAF1_direct_+/+_(1690r)	0.7489732992613726	1	0.249163227484864	220235
chr22:29541840-29542340	NF2	0.0671096212022442	0.2592525899130473	0.0173983431047653	0.0173983431047653	BCLAF1	False	BCLAF1_direct_+/+	BCLAF1_direct_+/+_(962g)	BCLAF1_direct_+/+_(1690r)	0.6211047019820783	1	0.4141867087727054	109058
chr11:75161431-75161931	ARRB1	0.0127661270011463	0.4450277046094854	0.0056812801960733	0.0056812801960733	BCLAF1	False	BCLAF1_direct_+/+	BCLAF1_direct_+/+_(962g)	BCLAF1_direct_+/+_(1690r)	1.2706605483934474	1	0.5720215179212867	169478
chr17:42135564-42136064	DNAJC7	0.0364798364070895	0.336772424392428	0.0122854029482547	0.0122854029482547	BCLAF1	False	BCLAF1_direct_+/+	BCLAF1_direct_+/+_(962g)	BCLAF1_direct_+/+_(1690r)	0.9776629030887778	1	0.6706708683869335	95977
chrX:1598503-1599003	AKAP17A	0.0091882242211268	0.3150933016485483	0.002895147906122	0.002895147906122	BCLAF1	False	BCLAF1_direct_+/+	BCLAF1_direct_+/+_(962g)	BCLAF1_direct_+/+_(1690r)	0.9538755525413724	1	0.4577252606839707	185313
chr16:1432502-1433002	CLCN7	0.0034071631691088	0.3237085565071869	0.0011029278712566	0.0011029278712566	BCLAF1	False	BCLAF1_direct_+/+	BCLAF1_direct_+/+_(962g)	BCLAF1_direct_+/+_(1690r)	0.978980050771068	1	0.5387148820199598	252630
chr11:121544963-121545463	SORL1	0.006413651661379	0.2195952220509947	0.0014084072607382	0.0014084072607382	BCLAF1	False	BCLAF1_direct_+/+	BCLAF1_direct_+/+_(962g)	BCLAF1_direct_+/+_(1690r)	1.273282161982964	1	0.5698211894994636	186835
chr11:66880560-66881060	RCE1	0.0315340706261483	0.3777255369547433	0.0119112237596306	0.0119112237596306	BCLAF1	False	BCLAF1_direct_+/+	BCLAF1_direct_+/+_(962g)	BCLAF1_direct_+/+_(1690r)	0.6403688084165637	1	0.4468880259494978	184978
chr16:547385-547885	MCRIP2	0.0005360056009228	0.3340830449846549	0.0001790703832851	0.0001790703832851	BCLAF1	False	BCLAF1_direct_+/+	BCLAF1_direct_+/+_(962g)	BCLAF1_direct_+/+_(1690r)	1.4642431731132892	1	0.6204725722920021	270528
chr8:143573898-143574398	EEF1D	0.0399524523871119	0.4189587997731311	0.0167384315000975	0.0167384315000975	BCLAF1	False	BCLAF1_direct_+/+	BCLAF1_direct_+/+_(962g)	BCLAF1_direct_+/+_(1690r)	1.1673139528673149	1	0.604995122378958	110313
chr11:6468966-6469466	RRP8	0.0208639057324379	0.1726008431705661	0.0036011277212499	0.0036011277212499	BCLAF1	False	BCLAF1_direct_+/+	BCLAF1_direct_+/+_(962g)	BCLAF1_direct_+/+_(1690r)	0.6855216871931804	1	0.4217619628354986	135782
chr7:6634798-6635298	ZNF12	0.0169002215510191	0.1649280562283759	0.0027873206902384	0.0027873206902384	BCLAF1	False	BCLAF1_direct_+/+	BCLAF1_direct_+/+_(962g)	BCLAF1_direct_+/+_(1690r)	1.0653524793546667	1	0.4366487907801308	157399
chr15:82108536-82109036	EFL1	0.022037342236821	0.1793286338098244	0.0039519264761286	0.0039519264761286	BCLAF1	False	BCLAF1_direct_+/+	BCLAF1_direct_+/+_(962g)	BCLAF1_direct_+/+_(1690r)	1.201644542385575	1	0.369380721801395	191733
chr7:140655842-140656342	NDUFB2	0.0363763781803433	0.1527216186275752	0.0055554593555108	0.0055554593555108	BCLAF1	False	BCLAF1_direct_+/+	BCLAF1_direct_+/+_(962g)	BCLAF1_direct_+/+_(1690r)	0.948926646341138	1	0.6167498688185346	167279
chr19:43589659-43590159	IRGQ	0.0227111253832319	0.3882097826625543	0.0088166810490464	0.0088166810490464	BCLAF1	False	BCLAF1_direct_+/+	BCLAF1_direct_+/+_(962g)	BCLAF1_direct_+/+_(1690r)	3.215485724918632	1	0.612584718108655	129204
chr14:74863408-74863908	DLST	0.0075702994190601	0.1789923065630805	0.0013550253543907	0.0013550253543907	BCLAF1	False	BCLAF1_direct_+/+	BCLAF1_direct_+/+_(962g)	BCLAF1_direct_+/+_(1690r)	1.2106276281159551	1	0.5074879332424068	188618
chr12:42181199-42181699	ZCRB1	0.0279341154573514	0.4252401309457161	0.0118787069149368	0.0118787069149368	BCLAF1	False	BCLAF1_direct_+/+	BCLAF1_direct_+/+_(962g)	BCLAF1_direct_+/+_(1690r)	0.8329961742021423	1	0.6339310616718338	185213
chr22:38032788-38033288	MICALL1	0.0024291007564529	0.1642032713113264	0.0003988662905543	0.0003988662905543	BCLAF1	False	BCLAF1_direct_+/+	BCLAF1_direct_+/+_(962g)	BCLAF1_direct_+/+_(1690r)	1.8902109289258	1	0.3057685467766025	255487
chr14:58326015-58326515	ARID4A	0.0212916526593987	0.4364540612667337	0.0092928282742752	0.0092928282742752	BCLAF1	False	BCLAF1_direct_+/+	BCLAF1_direct_+/+_(962g)	BCLAF1_direct_+/+_(1690r)	4.205623658274994	1	0.6583618036176201	87463
chr10:11851785-11852285	UPF2	0.0521268107835783	0.5968568743251426	0.0311122453528246	0.0311122453528246	BCLAF1	False	BCLAF1_direct_+/+	BCLAF1_direct_+/+_(962g)	BCLAF1_direct_+/+_(1690r)	0.5662525491365984	1	0.556651688921787	121614
chr4:139047596-139048096	ELF2	0.0549601789804593	0.5127051526513609	0.0281783669539225	0.0281783669539225	BCLAF1	False	BCLAF1_direct_+/+	BCLAF1_direct_+/+_(962g)	BCLAF1_direct_+/+_(1690r)	6.327488105875918	1	0.6380391820470148	30971
chr19:44141481-44141981	ZNF155	0.0331812734077885	0.0686304188468568	0.0022772446918486	0.0022772446918486	BCLAF1	False	BCLAF1_direct_+/+	BCLAF1_direct_+/+_(962g)	BCLAF1_direct_+/+_(1690r)	0.928069877318593	1	0.1303607330124334	160421
chr18:79799355-79799855	CTDP1	0.0076593433590177	0.1925372161833013	0.0014747086481373	0.0014747086481373	BCLAF1	False	BCLAF1_direct_+/+	BCLAF1_direct_+/+_(962g)	BCLAF1_direct_+/+_(1690r)	0.6968621084021749	1	0.3511230039755998	266987
chr7:157502902-157503402	DNAJB6	0.0020252916433671	0.3086226416516829	0.000625050857091	0.000625050857091	BCLAF1	False	BCLAF1_direct_+/+	BCLAF1_direct_+/+_(962g)	BCLAF1_direct_+/+_(1690r)	1.9953501128075657	1	0.693292180782416	97993
chr12:26996973-26997473	TM7SF3	0.0323533669695428	0.8208462022612042	0.0265571384073123	0.0265571384073123	BCLAF1	False	BCLAF1_direct_+/+	BCLAF1_direct_+/+_(962g)	BCLAF1_direct_+/+_(1690r)	1.1047191265413738	1	0.6712852029212528	184902
chr3:185753372-185753872	SENP2	0.0158377730051821	0.3196815166909634	0.0050630432953038	0.0050630432953038	BCLAF1	False	BCLAF1_direct_+/+	BCLAF1_direct_+/+_(962g)	BCLAF1_direct_+/+_(1690r)	2.51678739243242	1	0.5511330439335337	94183
chr16:72183022-72183522	DHX38	0.0439709075040745	0.2586357657805122	0.0113724493343803	0.0113724493343803	BCLAF1	False	BCLAF1_direct_+/+	BCLAF1_direct_+/+_(962g)	BCLAF1_direct_+/+_(1690r)	1.8343476540174093	1	0.4429152477804914	61639
chr5:139482519-139483019	UBE2D2	0.0101767068619692	0.1704416369492078	0.0017345345763062	0.0017345345763062	BCLAF1	False	BCLAF1_direct_+/+	BCLAF1_direct_+/+_(962g)	BCLAF1_direct_+/+_(1690r)	1.5786309400466807	1	0.6410992003104181	149882
chr13:20566988-20567488	IFT88	0.0142769074031847	0.1551701970813141	0.0022153505354638	0.0022153505354638	BCLAF1	False	BCLAF1_direct_+/+	BCLAF1_direct_+/+_(962g)	BCLAF1_direct_+/+_(1690r)	0.7043289156035153	1	0.4007111443364686	243931
chr18:75059900-75060400	ZNF407	0.0194255729798755	0.1276502539146522	0.0024796793233187	0.0024796793233187	BCLAF1	False	BCLAF1_direct_+/+	BCLAF1_direct_+/+_(962g)	BCLAF1_direct_+/+_(1690r)	0.8058273752254848	1	0.2367919205584596	100376
chr5:150770732-150771232	RBM22	0.0102150280022974	0.366454689606903	0.0037433449159077	0.0037433449159077	BCLAF1	False	BCLAF1_direct_+/+	BCLAF1_direct_+/+_(962g)	BCLAF1_direct_+/+_(1690r)	8.640037801585452	1	0.710092389991627	28835
chr20:3090543-3091043	FASTKD5	0.0444596244107702	0.3428286543570398	0.0152420332099637	0.0152420332099637	BCLAF1	False	BCLAF1_direct_+/+	BCLAF1_direct_+/+_(962g)	BCLAF1_direct_+/+_(1690r)	0.6879404358376893	1	0.4107191009941845	166573
chr6:53162555-53163055	FBXO9	0.0682226579309576	0.3712816630685498	0.0253298218955627	0.0253298218955627	BCLAF1	False	BCLAF1_direct_+/+	BCLAF1_direct_+/+_(962g)	BCLAF1_direct_+/+_(1690r)	0.731148042140512	1	0.4103001481670612	85108
chr22:37633430-37633930	NOL12	0.0059507168188501	0.1835111362502047	0.0010920228049303	0.0010920228049303	BCLAF1	False	BCLAF1_direct_+/+	BCLAF1_direct_+/+_(962g)	BCLAF1_direct_+/+_(1690r)	1.0155151195144885	1	0.3631441302836323	210733
chr7:102076993-102077493	CUX1	0.0027419494705889	0.4442478676520053	0.0012181052055186	0.0012181052055186	BCLAF1	False	BCLAF1_direct_+/+	BCLAF1_direct_+/+_(962g)	BCLAF1_direct_+/+_(1690r)	1.544999774914802	1	0.609654253971869	260043
chr1:6509415-6509915	HES2	0.010079808314414	0.0669813046492041	0.0006751587115133	0.0006751587115133	BCLAF1	False	BCLAF1_direct_+/+	BCLAF1_direct_+/+_(962g)	BCLAF1_direct_+/+_(1690r)	1.073453450275492	1	0.0986244162773851	237821
chr19:45663934-45664434	OPA3	0.0043321160772154	0.2802529578693031	0.0012140883444727	0.0012140883444727	BCLAF1	False	BCLAF1_direct_+/+	BCLAF1_direct_+/+_(962g)	BCLAF1_direct_+/+_(1690r)	1.0200448598632204	1	0.4366103599915915	226184
chr8:30548148-30548648	GTF2E2	0.0146844557200403	0.2119969592024978	0.0031130599601922	0.0031130599601922	BCLAF1	False	BCLAF1_direct_+/+	BCLAF1_direct_+/+_(962g)	BCLAF1_direct_+/+_(1690r)	0.6783699101819035	1	0.3857562086553383	233338
chr22:23846589-23847089	SMARCB1	0.0436926346740791	0.705649700725641	0.0308316945816787	0.0308316945816787	BCLAF1	False	BCLAF1_direct_+/+	BCLAF1_direct_+/+_(962g)	BCLAF1_direct_+/+_(1690r)	1.6720590305861376	1	0.6310288327497859	110074
chr11:128705505-128706005	FLI1	0.0501434052126696	0.3706994886843595	0.0185881346732292	0.0185881346732292	BCLAF1	False	BCLAF1_direct_+/+	BCLAF1_direct_+/+_(962g)	BCLAF1_direct_+/+_(1690r)	1.0654288634992526	1	0.5063753940995986	109959
chr15:25504416-25504916	UBE3A	0.0180690948808851	0.2441291912512738	0.004411193519913	0.004411193519913	BCLAF1	False	BCLAF1_direct_+/+	BCLAF1_direct_+/+_(962g)	BCLAF1_direct_+/+_(1690r)	1.804463175970701	1	0.571165761340828	95560
chr3:49807120-49807620	IP6K1	0.0104104580492021	0.3911151876998613	0.0040716882539552	0.0040716882539552	BCLAF1	False	BCLAF1_direct_+/+	BCLAF1_direct_+/+_(962g)	BCLAF1_direct_+/+_(1690r)	3.247304041986716	1	0.558056961630939	133829
chr9:35095087-35095587	VCP	0.0165618254400958	0.455170536205121	0.007538454966104	0.007538454966104	BCLAF1	False	BCLAF1_direct_+/+	BCLAF1_direct_+/+_(962g)	BCLAF1_direct_+/+_(1690r)	7.910648212637543	1	0.7105242585464782	41525
chr2:126534342-126534842	GYPC	0.0369259408874652	0.806997901460149	0.0297991568056259	0.0297991568056259	BCLAF1	False	BCLAF1_direct_+/+	BCLAF1_direct_+/+_(962g)	BCLAF1_direct_+/+_(1690r)	0.7081963542910852	1	0.6265406753433727	153239
chr17:58247595-58248095	SUPT4H1	0.0051240538286135	0.3515097551309298	0.0018011549065736	0.0018011549065736	BCLAF1	False	BCLAF1_direct_+/+	BCLAF1_direct_+/+_(962g)	BCLAF1_direct_+/+_(1690r)	2.7032800236393784	1	0.6558826080965311	117497
chr6:7259367-7259867	RREB1	0.0076470053294429	0.2841097231704638	0.002172588567231	0.002172588567231	BCLAF1	False	BCLAF1_direct_+/+	BCLAF1_direct_+/+_(962g)	BCLAF1_direct_+/+_(1690r)	3.2830729626735806	1	0.5602503260809496	115977
chr16:4947766-4948266	UBN1	0.0068358221785025	0.2980848420676677	0.0020376549744815	0.0020376549744815	BCLAF1	False	BCLAF1_direct_+/+	BCLAF1_direct_+/+_(962g)	BCLAF1_direct_+/+_(1690r)	0.8354510296723349	1	0.5333119281571775	242655
chr11:75492160-75492660	KLHL35	0.0086815682711504	0.1997732659679562	0.0017343452472515	0.0017343452472515	BCLAF1	False	BCLAF1_direct_+/+	BCLAF1_direct_+/+_(962g)	BCLAF1_direct_+/+_(1690r)	1.1332529547615604	1	0.3026573254804167	143403
chr6:33432027-33432527	TAPBP	0.0180865041659214	0.1995138714297486	0.0036085084667732	0.0036085084667732	BCLAF1	False	BCLAF1_direct_+/+	BCLAF1_direct_+/+_(962g)	BCLAF1_direct_+/+_(1690r)	4.988161162430281	1	0.5652152013609437	76292
chr16:66660764-66661264	CMTM3	0.0675538231601991	0.6039974069359706	0.0408023340173714	0.0408023340173714	BCLAF1	False	BCLAF1_direct_+/+	BCLAF1_direct_+/+_(962g)	BCLAF1_direct_+/+_(1690r)	2.633491507210572	1	0.6330505125674493	51150
chr1:23384386-23384886	HNRNPR	0.0338883248413299	0.3370021791010898	0.0114204393176137	0.0114204393176137	BCLAF1	False	BCLAF1_direct_+/+	BCLAF1_direct_+/+_(962g)	BCLAF1_direct_+/+_(1690r)	4.3433302624428745	1	0.7213610899341518	76922
chr16:88718033-88718533	ZC3H18	0.0012394258525043	0.3264853287767336	0.0004046543569492	0.0004046543569492	BCLAF1	False	BCLAF1_direct_+/+	BCLAF1_direct_+/+_(962g)	BCLAF1_direct_+/+_(1690r)	1.4217303779696862	1	0.459673779712954	233095
chr6:170462360-170462860	PDCD2	0.0337092992936444	0.2382168533214335	0.0080301232054024	0.0080301232054024	BCLAF1	False	BCLAF1_direct_+/+	BCLAF1_direct_+/+_(962g)	BCLAF1_direct_+/+_(1690r)	0.7243074616674204	1	0.589548433884662	149995
chr3:193716067-193716567	OPA1	0.0358058139888652	0.4181161019576985	0.0149709873724467	0.0149709873724467	BCLAF1	False	BCLAF1_direct_+/+	BCLAF1_direct_+/+_(962g)	BCLAF1_direct_+/+_(1690r)	1.615417404794688	1	0.6204841709463156	75648
chrX:253938-254438	GTPBP6	0.0843295661186208	0.5630241899828659	0.047479585655543	0.047479585655543	BCLAF1	False	BCLAF1_direct_+/+	BCLAF1_direct_+/+_(962g)	BCLAF1_direct_+/+_(1690r)	0.6050326556612192	1	0.5069228821399272	69748
chr16:80998118-80998618	ATMIN	0.0154443352211352	0.1335302226012653	0.0020622855200067	0.0020622855200067	BCLAF1	False	BCLAF1_direct_+/+	BCLAF1_direct_+/+_(962g)	BCLAF1_direct_+/+_(1690r)	0.8853759872445388	1	0.3050780477984154	144106
chr7:98780382-98780882	TRRAP	0.0103794916638847	0.1021163594846049	0.0010599159020167	0.0010599159020167	BCLAF1	False	BCLAF1_direct_+/+	BCLAF1_direct_+/+_(962g)	BCLAF1_direct_+/+_(1690r)	1.0113496389322427	1	0.4833313445895032	177500
chr17:29252094-29252594	NUFIP2	0.001572854976304	0.242241775108039	0.0003810111814474	0.0003810111814474	BCLAF1	False	BCLAF1_direct_+/+	BCLAF1_direct_+/+_(962g)	BCLAF1_direct_+/+_(1690r)	0.6944065558763639	1	0.6719526312365081	276645
chr22:29299130-29299630	EWSR1	0.0042741958700347	0.4531693765672301	0.0019369346777498	0.0019369346777498	BCLAF1	False	BCLAF1_direct_+/+	BCLAF1_direct_+/+_(962g)	BCLAF1_direct_+/+_(1690r)	7.06993330940134	1	0.7541390553973547	81753
chr22:32644402-32644902	FBXO7	0.0187894135575254	0.3581076399907981	0.0067286325458965	0.0067286325458965	BCLAF1	False	BCLAF1_direct_+/+	BCLAF1_direct_+/+_(962g)	BCLAF1_direct_+/+_(1690r)	0.8218145626302585	1	0.6231608730518479	175753
chr3:53190655-53191155	DCP1A	0.0044875256089423	0.5609544859683341	0.0025172976212339	0.0025172976212339	BCLAF1	False	BCLAF1_direct_+/+	BCLAF1_direct_+/+_(962g)	BCLAF1_direct_+/+_(1690r)	5.738511012777567	1	0.6609381010768771	101781
chr16:1304190-1304690	CLCN7	0.0021639698817652	0.0733553549705887	0.0001587387788225	0.0001587387788225	BCLAF1	False	BCLAF1_direct_+/+	BCLAF1_direct_+/+_(962g)	BCLAF1_direct_+/+_(1690r)	0.978980050771068	1	0.5387148820199598	218828
chr5:33367336-33367836	TARS	0.010576036443798	0.1325312956460182	0.001401655812696	0.001401655812696	BCLAF1	False	BCLAF1_direct_+/+	BCLAF1_direct_+/+_(962g)	BCLAF1_direct_+/+_(1690r)	0.6272495991850612	1	0.6662614306854224	229096
chr1:47241482-47241982	CMPK1	0.0258860063712654	0.4578776119226689	0.01185262277949	0.01185262277949	BCLAF1	False	BCLAF1_direct_+/+	BCLAF1_direct_+/+_(962g)	BCLAF1_direct_+/+_(1690r)	4.773824308942646	1	0.6639691462066856	51765
chr12:6698259-6698759	CHD4	0.0079091388746683	0.4573141136209409	0.0036169608339738	0.0036169608339738	BCLAF1	False	BCLAF1_direct_+/+	BCLAF1_direct_+/+_(962g)	BCLAF1_direct_+/+_(1690r)	5.447094718994988	1	0.7184215359548548	79339
chr7:135913278-135913778	MTPN	0.0995505119587233	0.6873576501245166	0.0684268059686406	0.0684268059686406	BCLAF1	False	BCLAF1_direct_+/+	BCLAF1_direct_+/+_(962g)	BCLAF1_direct_+/+_(1690r)	1.8713570483333264	1	0.6007356930878264	36780
chr10:63260782-63261282	JMJD1C	0.0340949394848257	0.4549951160614068	0.0155130309480049	0.0155130309480049	BCLAF1	False	BCLAF1_direct_+/+	BCLAF1_direct_+/+_(962g)	BCLAF1_direct_+/+_(1690r)	2.4549416850198886	1	0.6122473902095416	35002
chr17:75498041-75498541	GRB2	0.0037358996984162	0.271905003906113	0.0010158098220907	0.0010158098220907	BCLAF1	False	BCLAF1_direct_+/+	BCLAF1_direct_+/+_(962g)	BCLAF1_direct_+/+_(1690r)	1.3744205201294732	1	0.4783275153025197	232880
chr1:31170663-31171163	PUM1	0.0027886457802715	0.0763960986972988	0.0002130416582614	0.0002130416582614	BCLAF1	False	BCLAF1_direct_+/+	BCLAF1_direct_+/+_(962g)	BCLAF1_direct_+/+_(1690r)	3.543764323114896	1	0.6961510261963828	189876
chr3:196338376-196338876	UBXN7	0.0226156503367031	0.3451874395080578	0.0078066384325361	0.0078066384325361	BCLAF1	False	BCLAF1_direct_+/+	BCLAF1_direct_+/+_(962g)	BCLAF1_direct_+/+_(1690r)	2.6894344565455874	1	0.5798877616863906	75898
chr5:149999443-149999943	HMGXB3	0.0016324581777257	0.2921580101557847	0.0004769357328668	0.0004769357328668	BCLAF1	False	BCLAF1_direct_+/+	BCLAF1_direct_+/+_(962g)	BCLAF1_direct_+/+_(1690r)	1.6588110912632694	1	0.5416031360933886	270378
chr16:4947766-4948266	GLYR1	0.0405404719408853	0.3776742479580584	0.0153110922521386	0.0153110922521386	BCLAF1	False	BCLAF1_direct_+/+	BCLAF1_direct_+/+_(962g)	BCLAF1_direct_+/+_(1690r)	0.6120736319168153	1	0.4925359619041012	189770
chr18:79933672-79934172	RBFA	0.0178212786843341	0.5102524029926372	0.0090933502730829	0.0090933502730829	BCLAF1	False	BCLAF1_direct_+/+	BCLAF1_direct_+/+_(962g)	BCLAF1_direct_+/+_(1690r)	1.42566383958424	1	0.6038506078750746	95845
chr12:14805169-14805669	WBP11	0.012356408717448	0.3453257016800232	0.0042669855105978	0.0042669855105978	BCLAF1	False	BCLAF1_direct_+/+	BCLAF1_direct_+/+_(962g)	BCLAF1_direct_+/+_(1690r)	4.0718540201477404	1	0.7123793348155804	90035
chr20:50058573-50059073	RNF114	0.040183857069769	0.3701874517858356	0.014875559651584	0.014875559651584	BCLAF1	False	BCLAF1_direct_+/+	BCLAF1_direct_+/+_(962g)	BCLAF1_direct_+/+_(1690r)	3.947811861387674	1	0.6958105727168256	67749
chr22:41565327-41565827	XRCC6	0.0368261979621496	0.4490274803170946	0.0165359748806025	0.0165359748806025	BCLAF1	False	BCLAF1_direct_+/+	BCLAF1_direct_+/+_(962g)	BCLAF1_direct_+/+_(1690r)	2.3314652521587185	1	0.7119252248348762	76858
chr19:49394038-49394538	RPL13A	0.0034319055736163	0.6308890642830837	0.0021651516960467	0.0021651516960467	BCLAF1	False	BCLAF1_direct_+/+	BCLAF1_direct_+/+_(962g)	BCLAF1_direct_+/+_(1690r)	1.0292364295765486	1	0.5781066154964121	267600
chr3:33791680-33792180	CLASP2	0.0433118050586958	0.2097678847979602	0.0090854257339442	0.0090854257339442	BCLAF1	False	BCLAF1_direct_+/+	BCLAF1_direct_+/+_(962g)	BCLAF1_direct_+/+_(1690r)	0.6794299693444221	1	0.4163574505663951	124743
chr19:58540826-58541326	ZNF324	0.0104791152084849	0.1462748689377551	0.0015328312037047	0.0015328312037047	BCLAF1	False	BCLAF1_direct_+/+	BCLAF1_direct_+/+_(962g)	BCLAF1_direct_+/+_(1690r)	0.9443413406088658	1	0.2230280384451141	110961
chr3:172444778-172445278	FNDC3B	0.0004754508104181	0.2352199137474053	0.0001118354986176	0.0001118354986176	BCLAF1	False	BCLAF1_direct_+/+	BCLAF1_direct_+/+_(962g)	BCLAF1_direct_+/+_(1690r)	0.6510134708040244	1	0.4545279137559139	279749
chr9:36458285-36458785	RNF38	0.03680816165322	0.1015288488596896	0.0037370902812928	0.0037370902812928	BCLAF1	False	BCLAF1_direct_+/+	BCLAF1_direct_+/+_(962g)	BCLAF1_direct_+/+_(1690r)	0.9927910783590193	1	0.4485076556190859	172608
chrX:1249277-1249777	SLC25A6	0.0245104452767614	0.3859947818572696	0.009460903977828	0.009460903977828	BCLAF1	False	BCLAF1_direct_+/+	BCLAF1_direct_+/+_(962g)	BCLAF1_direct_+/+_(1690r)	1.3678070166646847	1	0.6652639085937632	56201
chr5:486107-486607	CEP72	0.0260363260998961	0.0535702919675149	0.0013947735909328	0.0013947735909328	BCLAF1	False	BCLAF1_direct_+/+	BCLAF1_direct_+/+_(962g)	BCLAF1_direct_+/+_(1690r)	1.771648095814485	1	0.2451925053843577	175992
chr5:149452029-149452529	CSNK1A1	0.003851620763966	0.1656174735295097	0.0006378956999218	0.0006378956999218	BCLAF1	False	BCLAF1_direct_+/+	BCLAF1_direct_+/+_(962g)	BCLAF1_direct_+/+_(1690r)	3.646758044311607	1	0.6704605606961563	75442
chrX:19725639-19726139	SH3KBP1	0.0084710017746676	0.4031205613491244	0.0034148349905934	0.0034148349905934	BCLAF1	False	BCLAF1_direct_+/+	BCLAF1_direct_+/+_(962g)	BCLAF1_direct_+/+_(1690r)	1.2295816835815747	1	0.5570455367658923	212480
chr3:11655474-11655974	VGLL4	0.0274035714568526	0.4960872924497288	0.0135945635674827	0.0135945635674827	BCLAF1	False	BCLAF1_direct_+/+	BCLAF1_direct_+/+_(962g)	BCLAF1_direct_+/+_(1690r)	1.8422035259853504	1	0.6439461146043743	178492
chr17:37089908-37090408	AATF	0.0353663940011062	0.2471683273352562	0.008741452449133	0.008741452449133	BCLAF1	False	BCLAF1_direct_+/+	BCLAF1_direct_+/+_(962g)	BCLAF1_direct_+/+_(1690r)	1.7738655817193474	1	0.5827284832074292	71166
chr9:131585384-131585884	UCK1	0.0171138240375339	0.2372730807964342	0.0040606497535937	0.0040606497535937	BCLAF1	False	BCLAF1_direct_+/+	BCLAF1_direct_+/+_(962g)	BCLAF1_direct_+/+_(1690r)	0.7692294932492826	1	0.353559952918744	205546
chr18:79708380-79708880	CTDP1	0.0036870450792298	0.1523780850864073	0.0005618248688003	0.0005618248688003	BCLAF1	False	BCLAF1_direct_+/+	BCLAF1_direct_+/+_(962g)	BCLAF1_direct_+/+_(1690r)	0.6968621084021749	1	0.3511230039755998	91589
chr22:39526686-39527186	RPS19BP1	0.0066315578056279	0.4397226899189413	0.0029160464366436	0.0029160464366436	BCLAF1	False	BCLAF1_direct_+/+	BCLAF1_direct_+/+_(962g)	BCLAF1_direct_+/+_(1690r)	1.4897692635941384	1	0.5778942804561218	179776
chr12:67457753-67458253	CAND1	0.0254151497662091	0.0572505986307519	0.0014550325384056	0.0014550325384056	BCLAF1	False	BCLAF1_direct_+/+	BCLAF1_direct_+/+_(962g)	BCLAF1_direct_+/+_(1690r)	0.5834553245088046	1	0.5883360252281422	208373
chr7:151076873-151077373	FASTK	0.0228104947279969	0.1963960234163015	0.0044798904567371	0.0044798904567371	BCLAF1	False	BCLAF1_direct_+/+	BCLAF1_direct_+/+_(962g)	BCLAF1_direct_+/+_(1690r)	0.6213189665778512	1	0.3887348715076222	235991
chr16:30903516-30904016	BCL7C	0.0057227847772261	0.3028727215727091	0.0017332754004533	0.0017332754004533	BCLAF1	False	BCLAF1_direct_+/+	BCLAF1_direct_+/+_(962g)	BCLAF1_direct_+/+_(1690r)	1.907304707903816	1	0.6172324371315497	9966
chr8:101025864-101026364	YWHAZ	0.0200847078207304	0.6719790709475663	0.0134965033016277	0.0134965033016277	BCLAF1	False	BCLAF1_direct_+/+	BCLAF1_direct_+/+_(962g)	BCLAF1_direct_+/+_(1690r)	0.6941634326233196	1	0.3271540547675246	251743
chr8:33460481-33460981	TTI2	0.0170870125995583	0.1966589381457901	0.0033603137539128	0.0033603137539128	BCLAF1	False	BCLAF1_direct_+/+	BCLAF1_direct_+/+_(962g)	BCLAF1_direct_+/+_(1690r)	0.6590666860306169	1	0.3325739471889327	201609
chr16:72183022-72183522	TXNL4B	0.0275759933609501	0.2743676271741315	0.0075659598654134	0.0075659598654134	BCLAF1	False	BCLAF1_direct_+/+	BCLAF1_direct_+/+_(962g)	BCLAF1_direct_+/+_(1690r)	1.295703869569436	1	0.3542379046300323	110654
chr7:100472920-100473420	TSC22D4	0.0144983363967218	0.4917872699534311	0.0071300972754103	0.0071300972754103	BCLAF1	False	BCLAF1_direct_+/+	BCLAF1_direct_+/+_(962g)	BCLAF1_direct_+/+_(1690r)	1.7715506651290769	1	0.5714492408026082	184168
chr19:2334384-2334884	SPPL2B	0.0014705117883647	0.4074386967520241	0.0005991434066098	0.0005991434066098	BCLAF1	False	BCLAF1_direct_+/+	BCLAF1_direct_+/+_(962g)	BCLAF1_direct_+/+_(1690r)	1.3468078508259096	1	0.5296705006943189	255046
chr21:46294907-46295407	MCM3AP	0.0417427069731041	0.1763324362244662	0.0073605932151714	0.0073605932151714	BCLAF1	False	BCLAF1_direct_+/+	BCLAF1_direct_+/+_(962g)	BCLAF1_direct_+/+_(1690r)	1.2501866546227651	1	0.2566000626994846	104479
chrX:151030914-151031414	CD99L2	0.0198941281719473	0.1051342092597888	0.0020915534342705	0.0020915534342705	BCLAF1	False	BCLAF1_direct_+/+	BCLAF1_direct_+/+_(962g)	BCLAF1_direct_+/+_(1690r)	0.9017165263081413	1	0.2311346465278028	236316
chr12:6745611-6746111	CHD4	0.0017093877248557	0.2403844631942195	0.0004109102506302	0.0004109102506302	BCLAF1	False	BCLAF1_direct_+/+	BCLAF1_direct_+/+_(962g)	BCLAF1_direct_+/+_(1690r)	5.447094718994988	1	0.7184215359548548	32873
chr11:18672183-18672683	SPTY2D1	0.0176071393155061	0.1663491429559758	0.0029289325350409	0.0029289325350409	BCLAF1	False	BCLAF1_direct_+/+	BCLAF1_direct_+/+_(962g)	BCLAF1_direct_+/+_(1690r)	4.542057971706072	1	0.6802823286770993	59213
chr1:221837900-221838400	DUSP10	0.0192711284599425	0.1882050134872699	0.0036269229917184	0.0036269229917184	BCLAF1	False	BCLAF1_direct_+/+	BCLAF1_direct_+/+_(962g)	BCLAF1_direct_+/+_(1690r)	0.8105494942245275	1	0.402995942561329	161139
chr1:109895728-109896228	AHCYL1	0.0312948949464304	0.320514644093426	0.0100304721156962	0.0100304721156962	BCLAF1	False	BCLAF1_direct_+/+	BCLAF1_direct_+/+_(962g)	BCLAF1_direct_+/+_(1690r)	0.7586288096305617	1	0.5407892630823321	165024
chrX:1532864-1533364	SLC25A6	0.003804899580859	0.4046402901677578	0.0015396156704579	0.0015396156704579	BCLAF1	False	BCLAF1_direct_+/+	BCLAF1_direct_+/+_(962g)	BCLAF1_direct_+/+_(1690r)	1.3678070166646847	1	0.6652639085937632	200257
chr13:20801718-20802218	IFT88	0.0608659121789603	0.2560710184754	0.0155859961221006	0.0155859961221006	BCLAF1	False	BCLAF1_direct_+/+	BCLAF1_direct_+/+_(962g)	BCLAF1_direct_+/+_(1690r)	0.7043289156035153	1	0.4007111443364686	125879
chr19:44987270-44987770	MARK4	0.0016285849114664	0.2526030504605472	0.0004113855165704	0.0004113855165704	BCLAF1	False	BCLAF1_direct_+/+	BCLAF1_direct_+/+_(962g)	BCLAF1_direct_+/+_(1690r)	0.7003668747439287	1	0.3052609638556835	221610
chr8:143494161-143494661	GSDMD	0.0134156019838004	0.717697728275197	0.0096283470672177	0.0096283470672177	BCLAF1	False	BCLAF1_direct_+/+	BCLAF1_direct_+/+_(962g)	BCLAF1_direct_+/+_(1690r)	0.95486872089561	1	0.6500405822640359	138998
chr1:236503127-236503627	HEATR1	0.0279735426418719	0.1184955383575217	0.0033147399951157	0.0033147399951157	BCLAF1	False	BCLAF1_direct_+/+	BCLAF1_direct_+/+_(962g)	BCLAF1_direct_+/+_(1690r)	0.5680169318090618	1	0.4109087177759132	96155
chr11:788030-788530	PNPLA2	0.0014333068816159	0.2695499233973363	0.0003863477601444	0.0003863477601444	BCLAF1	False	BCLAF1_direct_+/+	BCLAF1_direct_+/+_(962g)	BCLAF1_direct_+/+_(1690r)	0.784168012140229	1	0.4668300241400869	266387
chr17:4486167-4486667	MYBBP1A	0.0042597621133607	0.3677260997442982	0.0015664257077846	0.0015664257077846	BCLAF1	False	BCLAF1_direct_+/+	BCLAF1_direct_+/+_(962g)	BCLAF1_direct_+/+_(1690r)	1.1005753605246082	1	0.512379151931993	210655
chr7:135976975-135977475	MTPN	0.0186785775101979	0.1456300116303196	0.0027201614600479	0.0027201614600479	BCLAF1	False	BCLAF1_direct_+/+	BCLAF1_direct_+/+_(962g)	BCLAF1_direct_+/+_(1690r)	1.8713570483333264	1	0.6007356930878264	44317
chr22:41565327-41565827	SNU13	0.0533872483555296	0.5277614428992156	0.0281757312245331	0.0281757312245331	BCLAF1	False	BCLAF1_direct_+/+	BCLAF1_direct_+/+_(962g)	BCLAF1_direct_+/+_(1690r)	0.5852232294943073	1	0.6361265912013506	134686
chr3:25826478-25826978	NGLY1	0.0475505015104953	0.387429140573539	0.0184224499340519	0.0184224499340519	BCLAF1	False	BCLAF1_direct_+/+	BCLAF1_direct_+/+_(962g)	BCLAF1_direct_+/+_(1690r)	3.1202983695002624	1	0.6604468033849813	51750
chr1:154496961-154497461	ADAR	0.0049055822027055	0.0863790750325921	0.000423739653166	0.000423739653166	BCLAF1	False	BCLAF1_direct_+/+	BCLAF1_direct_+/+_(962g)	BCLAF1_direct_+/+_(1690r)	2.2299257653289137	1	0.5755170130951386	135361
chr13:30712860-30713360	USPL1	0.0461893080117173	0.2572030863192134	0.0118800325755624	0.0118800325755624	BCLAF1	False	BCLAF1_direct_+/+	BCLAF1_direct_+/+_(962g)	BCLAF1_direct_+/+_(1690r)	0.8023926377198298	1	0.3026658692472673	146905
chr19:45424136-45424636	MARK4	0.0079400007604419	0.2364173443714783	0.0018771538940911	0.0018771538940911	BCLAF1	False	BCLAF1_direct_+/+	BCLAF1_direct_+/+_(962g)	BCLAF1_direct_+/+_(1690r)	0.7003668747439287	1	0.3052609638556835	218521
chr10:99685522-99686022	ENTPD7	0.0169506798433551	0.0890824983855683	0.0015100089097799	0.0015100089097799	BCLAF1	False	BCLAF1_direct_+/+	BCLAF1_direct_+/+_(962g)	BCLAF1_direct_+/+_(1690r)	0.721448042939218	1	0.1566307660199402	187082
chr1:93818466-93818966	DNTTIP2	0.0106713031707342	0.1992214882280151	0.002125952899006	0.002125952899006	BCLAF1	False	BCLAF1_direct_+/+	BCLAF1_direct_+/+_(962g)	BCLAF1_direct_+/+_(1690r)	10.002935203629963	1	0.7274773515318744	28247
chr7:143391575-143392075	CASP2	0.0413828633800051	0.5952339792718427	0.0246324864433434	0.0246324864433434	BCLAF1	False	BCLAF1_direct_+/+	BCLAF1_direct_+/+_(962g)	BCLAF1_direct_+/+_(1690r)	1.918774777561038	1	0.6205237331587213	154029
chr3:52778125-52778625	PBRM1	0.0044276399573782	0.2057437335132858	0.0009109591754835	0.0009109591754835	BCLAF1	False	BCLAF1_direct_+/+	BCLAF1_direct_+/+_(962g)	BCLAF1_direct_+/+_(1690r)	0.8689676684185771	1	0.5445933774402709	261191
chr6:33279977-33280477	DAXX	0.0244207249456816	0.2411315227444246	0.0058886065926749	0.0058886065926749	BCLAF1	False	BCLAF1_direct_+/+	BCLAF1_direct_+/+_(962g)	BCLAF1_direct_+/+_(1690r)	1.1752666819196294	1	0.4553163294353571	184790
chr9:125785176-125785676	MAPKAP1	0.0181816554290774	0.1373148278155571	0.0024966108846455	0.0024966108846455	BCLAF1	False	BCLAF1_direct_+/+	BCLAF1_direct_+/+_(962g)	BCLAF1_direct_+/+_(1690r)	2.8435089991852136	1	0.5299275937919369	173014
chr7:151076873-151077373	SLC4A2	0.0035184402182063	0.1777697008513716	0.0006254720650539	0.0006254720650539	BCLAF1	False	BCLAF1_direct_+/+	BCLAF1_direct_+/+_(962g)	BCLAF1_direct_+/+_(1690r)	0.6823078377517643	1	0.3136052391660151	258365
chr1:858595-859095	NOC2L	0.012898915514227	0.33000370140153	0.0042566898637605	0.0042566898637605	BCLAF1	False	BCLAF1_direct_+/+	BCLAF1_direct_+/+_(962g)	BCLAF1_direct_+/+_(1690r)	1.0658312179213592	1	0.6112835607544315	249335
chr7:155722029-155722529	RBM33	0.0467948667292647	0.5782753169859437	0.0270603163911805	0.0270603163911805	BCLAF1	False	BCLAF1_direct_+/+	BCLAF1_direct_+/+_(962g)	BCLAF1_direct_+/+_(1690r)	1.3272132538596415	1	0.5673376258971431	126429
chr19:48961784-48962284	PPP1R15A	0.0475694732164583	0.4723440642264354	0.0224691583121724	0.0224691583121724	BCLAF1	False	BCLAF1_direct_+/+	BCLAF1_direct_+/+_(962g)	BCLAF1_direct_+/+_(1690r)	8.600222135024763	1	0.7063974107070238	3774
chr17:81577209-81577709	NPLOC4	0.0038529245455221	0.2700063900268628	0.0010403142475823	0.0010403142475823	BCLAF1	False	BCLAF1_direct_+/+	BCLAF1_direct_+/+_(962g)	BCLAF1_direct_+/+_(1690r)	0.6345561448886686	1	0.4095180074338252	67124
chr2:46836177-46836677	MCFD2	0.0027794588847441	0.4502181574966533	0.0012513628579272	0.0012513628579272	BCLAF1	False	BCLAF1_direct_+/+	BCLAF1_direct_+/+_(962g)	BCLAF1_direct_+/+_(1690r)	1.1349021529013008	1	0.6050433183327671	249503
chr20:49247721-49248221	DDX27	0.0654468973930946	0.4487723411592917	0.029370757364711	0.029370757364711	BCLAF1	False	BCLAF1_direct_+/+	BCLAF1_direct_+/+_(962g)	BCLAF1_direct_+/+_(1690r)	0.5711727400140789	1	0.5704985469621577	119194
chr14:77653995-77654495	SNW1	0.0585077003917018	0.6121049398337857	0.0358128524280758	0.0358128524280758	BCLAF1	False	BCLAF1_direct_+/+	BCLAF1_direct_+/+_(962g)	BCLAF1_direct_+/+_(1690r)	4.602173845679048	1	0.7096465702204855	24473
chr7:140719700-140720200	NDUFB2	0.0280182603886391	0.3030214883656448	0.0084901349643816	0.0084901349643816	BCLAF1	False	BCLAF1_direct_+/+	BCLAF1_direct_+/+_(962g)	BCLAF1_direct_+/+_(1690r)	0.948926646341138	1	0.6167498688185346	119007
chr6:32893954-32894454	BRD2	0.0153749892790427	0.2532945660924051	0.0038944012381105	0.0038944012381105	BCLAF1	False	BCLAF1_direct_+/+	BCLAF1_direct_+/+_(962g)	BCLAF1_direct_+/+_(1690r)	5.100953629993962	1	0.6231004923248936	108453
chr19:13020158-13020658	CALR	0.0008884208130774	0.3614443059684994	0.0003211146441907	0.0003211146441907	BCLAF1	False	BCLAF1_direct_+/+	BCLAF1_direct_+/+_(962g)	BCLAF1_direct_+/+_(1690r)	0.8751089983080677	1	0.604418525443085	282955
chr12:26277571-26278071	SSPN	0.0301927813611935	0.1604241872162513	0.0048436524096674	0.0048436524096674	BCLAF1	False	BCLAF1_direct_+/+	BCLAF1_direct_+/+_(962g)	BCLAF1_direct_+/+_(1690r)	0.7673202409093091	1	0.1806895545318871	190683
chr2:197478521-197479021	SF3B1	0.0142486452344139	0.1480704046259287	0.0021098026652309	0.0021098026652309	BCLAF1	False	BCLAF1_direct_+/+	BCLAF1_direct_+/+_(962g)	BCLAF1_direct_+/+_(1690r)	5.218178944938638	1	0.7341556712032179	103619
chr19:4690367-4690867	DPP9	0.0025328286538155	0.2429679953638598	0.0006153963006177	0.0006153963006177	BCLAF1	False	BCLAF1_direct_+/+	BCLAF1_direct_+/+_(962g)	BCLAF1_direct_+/+_(1690r)	1.345022521459416	1	0.4399568472849293	266153
chr6:4010685-4011185	PRPF4B	0.0110876758850673	0.2119456480766292	0.0023499846511242	0.0023499846511242	BCLAF1	False	BCLAF1_direct_+/+	BCLAF1_direct_+/+_(962g)	BCLAF1_direct_+/+_(1690r)	5.722216960236591	1	0.6677320089424386	15130
chr2:62226010-62226510	B3GNT2	0.0258417357338966	0.1645330170396715	0.0042518187458399	0.0042518187458399	BCLAF1	False	BCLAF1_direct_+/+	BCLAF1_direct_+/+_(962g)	BCLAF1_direct_+/+_(1690r)	1.73569603965483	1	0.4475556762902965	185800
chr16:46942998-46943498	DNAJA2	0.0185708025530719	0.3700984410207825	0.0068730250733967	0.0068730250733967	BCLAF1	False	BCLAF1_direct_+/+	BCLAF1_direct_+/+_(962g)	BCLAF1_direct_+/+_(1690r)	1.4215559512381162	1	0.6083998318218453	184322
chr12:93593830-93594330	MRPL42	0.0668640376741407	0.4818916514007949	0.0322212215341166	0.0322212215341166	BCLAF1	False	BCLAF1_direct_+/+	BCLAF1_direct_+/+_(962g)	BCLAF1_direct_+/+_(1690r)	1.5763884359123053	1	0.6035240179774704	41580
chr14:105170900-105171400	BRF1	0.0205177442719603	0.1998923196647171	0.0041013394968096	0.0041013394968096	BCLAF1	False	BCLAF1_direct_+/+	BCLAF1_direct_+/+_(962g)	BCLAF1_direct_+/+_(1690r)	0.9855789575503244	1	0.3061773520547711	145005
chr7:44822621-44823121	H2AFV	0.0100421046187939	0.2577497483837984	0.0025883499387379	0.0025883499387379	BCLAF1	False	BCLAF1_direct_+/+	BCLAF1_direct_+/+_(962g)	BCLAF1_direct_+/+_(1690r)	0.9342924045689348	1	0.655916872013112	237756
chr7:103347328-103347828	DNAJC2	0.008365341900339	0.1419144628201425	0.0011871630020934	0.0011871630020934	BCLAF1	False	BCLAF1_direct_+/+	BCLAF1_direct_+/+_(962g)	BCLAF1_direct_+/+_(1690r)	3.7710309562106783	1	0.7136041224212317	17483
chr3:48598369-48598869	PRKAR2A	0.0126668436827679	0.3623398269512367	0.0045897019480324	0.0045897019480324	BCLAF1	False	BCLAF1_direct_+/+	BCLAF1_direct_+/+_(962g)	BCLAF1_direct_+/+_(1690r)	1.125447259939711	1	0.5668471479745198	246494
chr3:44923783-44924283	KIF15	0.019806396144315	0.1126743427244915	0.0022316726673015	0.0022316726673015	BCLAF1	False	BCLAF1_direct_+/+	BCLAF1_direct_+/+_(962g)	BCLAF1_direct_+/+_(1690r)	0.5985741140579042	1	0.3887142618477823	178214
chr12:54428070-54428570	HNRNPA1	0.0080815177634921	0.4235355458676019	0.0034228100373993	0.0034228100373993	BCLAF1	False	BCLAF1_direct_+/+	BCLAF1_direct_+/+_(962g)	BCLAF1_direct_+/+_(1690r)	2.2436542139843296	1	0.7407274607247201	157516
chr7:101896855-101897355	CUX1	0.0049909995151383	0.5064102468814623	0.0025274932966464	0.0025274932966464	BCLAF1	False	BCLAF1_direct_+/+	BCLAF1_direct_+/+_(962g)	BCLAF1_direct_+/+_(1690r)	1.544999774914802	1	0.609654253971869	259606
chr6:116568867-116569367	RWDD1	0.0492035406161628	0.092077146182802	0.0045305216020258	0.0045305216020258	BCLAF1	False	BCLAF1_direct_+/+	BCLAF1_direct_+/+_(962g)	BCLAF1_direct_+/+_(1690r)	1.8992044621985624	1	0.5226248739572935	92811
chr17:17626134-17626634	MED9	0.0175050586041934	0.2132461129430182	0.0037328857041839	0.0037328857041839	BCLAF1	False	BCLAF1_direct_+/+	BCLAF1_direct_+/+_(962g)	BCLAF1_direct_+/+_(1690r)	1.0778271578145469	1	0.3400831016684145	215837
chr1:16293431-16293931	CPLANE2	0.0132389025267265	0.0584059495758151	0.0007732306734151	0.0007732306734151	BCLAF1	False	BCLAF1_direct_+/+	BCLAF1_direct_+/+_(962g)	BCLAF1_direct_+/+_(1690r)	0.6415730221092193	1	0.1468858683461068	216087
chr19:49554892-49555392	RPL13A	0.0037582763179129	0.4601405206850009	0.0017293352218025	0.0017293352218025	BCLAF1	False	BCLAF1_direct_+/+	BCLAF1_direct_+/+_(962g)	BCLAF1_direct_+/+_(1690r)	1.0292364295765486	1	0.5781066154964121	95232
chr14:74614702-74615202	FCF1	0.0192632453533164	0.0523076080036546	0.0010076142868194	0.0010076142868194	BCLAF1	False	BCLAF1_direct_+/+	BCLAF1_direct_+/+_(962g)	BCLAF1_direct_+/+_(1690r)	1.9422455800218	1	0.4046356736058872	76437
chr3:100289188-100289688	NIT2	0.1299883465024441	0.696282161460258	0.0905085668673667	0.0905085668673667	BCLAF1	False	BCLAF1_direct_+/+	BCLAF1_direct_+/+_(962g)	BCLAF1_direct_+/+_(1690r)	1.1196878745546843	1	0.6226793624111364	14050
chr15:72420535-72421035	HEXA	0.0273043061088852	0.5202319093940483	0.0142045713017049	0.0142045713017049	BCLAF1	False	BCLAF1_direct_+/+	BCLAF1_direct_+/+_(962g)	BCLAF1_direct_+/+_(1690r)	0.5945585318880829	1	0.5522271463408278	168916
chr12:168699-169199	KDM5A	0.0032064353310872	0.4058480398330525	0.0013013254939732	0.0013013254939732	BCLAF1	False	BCLAF1_direct_+/+	BCLAF1_direct_+/+_(962g)	BCLAF1_direct_+/+_(1690r)	1.9584747688491209	1	0.5776457719278927	229086
chr1:246703501-246704001	AHCTF1	0.0268799304089209	0.3295967619121173	0.0088595380232033	0.0088595380232033	BCLAF1	False	BCLAF1_direct_+/+	BCLAF1_direct_+/+_(962g)	BCLAF1_direct_+/+_(1690r)	1.166113057096122	1	0.5692795969432373	120471
chr6:32797062-32797562	TAP1	0.0287955330334196	0.3280092844220733	0.0094452021848441	0.0094452021848441	BCLAF1	False	BCLAF1_direct_+/+	BCLAF1_direct_+/+_(962g)	BCLAF1_direct_+/+_(1690r)	0.7722753950098771	1	0.4422447148592672	170256
chr17:42277241-42277741	STAT5A	0.0102368895763193	0.5812438466647419	0.005950129075222	0.005950129075222	BCLAF1	False	BCLAF1_direct_+/+	BCLAF1_direct_+/+_(962g)	BCLAF1_direct_+/+_(1690r)	0.6974336178698367	1	0.6200793445245356	246210
chr12:55977460-55977960	PA2G4	0.0386103555835117	0.5461927676974913	0.0210886969779425	0.0210886969779425	BCLAF1	False	BCLAF1_direct_+/+	BCLAF1_direct_+/+_(962g)	BCLAF1_direct_+/+_(1690r)	1.9297186663733656	1	0.7037847615741859	153672
chr19:14410221-14410721	DNAJB1	0.0197770033599959	0.2485289883349067	0.0049151586373558	0.0049151586373558	BCLAF1	False	BCLAF1_direct_+/+	BCLAF1_direct_+/+_(962g)	BCLAF1_direct_+/+_(1690r)	0.6144042799851974	1	0.4177985603204563	217088
chr3:113676261-113676761	USF3	0.0267182846012892	0.2224834611198987	0.0059443764332813	0.0059443764332813	BCLAF1	False	BCLAF1_direct_+/+	BCLAF1_direct_+/+_(962g)	BCLAF1_direct_+/+_(1690r)	0.9370439806868084	1	0.4374560287887643	229748
chr17:63821229-63821729	CCDC47	0.0043385535150553	0.2325508015699651	0.0010089340975803	0.0010089340975803	BCLAF1	False	BCLAF1_direct_+/+	BCLAF1_direct_+/+_(962g)	BCLAF1_direct_+/+_(1690r)	0.9265797797858796	1	0.6256050306757592	244842
chr9:69121101-69121601	FXN	0.0357154596665704	0.5907407519763962	0.0210985775006125	0.0210985775006125	BCLAF1	False	BCLAF1_direct_+/+	BCLAF1_direct_+/+_(962g)	BCLAF1_direct_+/+_(1690r)	0.6499745310414589	1	0.5513804636764403	207335
chr16:558338-558838	NME4	0.0032777577851797	0.7247911180820168	0.0023756897299224	0.0023756897299224	BCLAF1	False	BCLAF1_direct_+/+	BCLAF1_direct_+/+_(962g)	BCLAF1_direct_+/+_(1690r)	1.2294906651268036	1	0.632423477256261	251883
chr3:50340916-50341416	IFRD2	0.0037468044598776	0.4518594740283784	0.0016930290925275	0.0016930290925275	BCLAF1	False	BCLAF1_direct_+/+	BCLAF1_direct_+/+_(962g)	BCLAF1_direct_+/+_(1690r)	1.5432427109921925	1	0.65561216578127	202819
chr1:109895728-109896228	STRIP1	0.0066325929714204	0.0661674706395419	0.0004388619007004	0.0004388619007004	BCLAF1	False	BCLAF1_direct_+/+	BCLAF1_direct_+/+_(962g)	BCLAF1_direct_+/+_(1690r)	1.8210889894210207	1	0.4097386895064419	170730
chr2:216555214-216555714	RPL37A	0.0276394928876338	0.6633811628569525	0.0183355189325749	0.0183355189325749	BCLAF1	False	BCLAF1_direct_+/+	BCLAF1_direct_+/+_(962g)	BCLAF1_direct_+/+_(1690r)	0.8529786114407282	1	0.6511612468504706	220297
chr9:95098449-95098949	C9orf3	0.0172688791612261	0.1017302404765015	0.0017567672298311	0.0017567672298311	BCLAF1	False	BCLAF1_direct_+/+	BCLAF1_direct_+/+_(962g)	BCLAF1_direct_+/+_(1690r)	0.724027290057765	1	0.218610038002486	173333
chrX:1446890-1447390	SLC25A6	0.0043361645372984	0.2149634764178972	0.0009321170032576	0.0009321170032576	BCLAF1	False	BCLAF1_direct_+/+	BCLAF1_direct_+/+_(962g)	BCLAF1_direct_+/+_(1690r)	1.3678070166646847	1	0.6652639085937632	213486
chr11:75475158-75475658	ARRB1	0.0042059397628537	0.2995924497718809	0.0012600677971463	0.0012600677971463	BCLAF1	False	BCLAF1_direct_+/+	BCLAF1_direct_+/+_(962g)	BCLAF1_direct_+/+_(1690r)	1.2706605483934474	1	0.5720215179212867	235196
chr10:93566419-93566919	FRA10AC1	0.0534878123998473	0.3144100958711512	0.0168171082245741	0.0168171082245741	BCLAF1	False	BCLAF1_direct_+/+	BCLAF1_direct_+/+_(962g)	BCLAF1_direct_+/+_(1690r)	0.5704162413033775	1	0.4668100926979006	140422
chrX:19673414-19673914	SH3KBP1	0.0088528433671077	0.3289313330295728	0.0029119775698447	0.0029119775698447	BCLAF1	False	BCLAF1_direct_+/+	BCLAF1_direct_+/+_(962g)	BCLAF1_direct_+/+_(1690r)	1.2295816835815747	1	0.5570455367658923	187726
chr19:43589659-43590159	ZNF428	0.0204401141891641	0.5265631330317264	0.0107630105669725	0.0107630105669725	BCLAF1	False	BCLAF1_direct_+/+	BCLAF1_direct_+/+_(962g)	BCLAF1_direct_+/+_(1690r)	0.7089174038889148	1	0.5979474870447901	222258
chr19:48949974-48950474	PPP1R15A	0.0648972960986855	0.6736086478583583	0.043715379874699	0.043715379874699	BCLAF1	False	BCLAF1_direct_+/+	BCLAF1_direct_+/+_(962g)	BCLAF1_direct_+/+_(1690r)	8.600222135024763	1	0.7063974107070238	15707
chr11:76335816-76336316	THAP12	0.0311840217013785	0.1677728325039917	0.0052318316497062	0.0052318316497062	BCLAF1	False	BCLAF1_direct_+/+	BCLAF1_direct_+/+_(962g)	BCLAF1_direct_+/+_(1690r)	1.900841960962706	1	0.5396306910558888	66285
chr19:57947576-57948076	ZNF587	0.0175840604828246	0.0513732348913317	0.0009033500695275	0.0009033500695275	BCLAF1	False	BCLAF1_direct_+/+	BCLAF1_direct_+/+_(962g)	BCLAF1_direct_+/+_(1690r)	1.0642352818237948	1	0.3763990738210316	162065
chr1:1431502-1432002	SSU72	0.0134179210053316	0.5021479085777849	0.0067377809702892	0.0067377809702892	BCLAF1	False	BCLAF1_direct_+/+	BCLAF1_direct_+/+_(962g)	BCLAF1_direct_+/+_(1690r)	0.675807281929203	1	0.5843486713494139	210140
chr11:18749703-18750203	SPTY2D1	0.0188717814248717	0.2742601266711562	0.0051757771640957	0.0051757771640957	BCLAF1	False	BCLAF1_direct_+/+	BCLAF1_direct_+/+_(962g)	BCLAF1_direct_+/+_(1690r)	4.542057971706072	1	0.6802823286770993	83947
chr1:109891973-109892473	AHCYL1	0.0024923648911134	0.2697750885303084	0.0006723779591499	0.0006723779591499	BCLAF1	False	BCLAF1_direct_+/+	BCLAF1_direct_+/+_(962g)	BCLAF1_direct_+/+_(1690r)	0.7586288096305617	1	0.5407892630823321	271407
chr19:18644307-18644807	UBA52	0.0055824421746443	0.1584880536527289	0.0008847503948882	0.0008847503948882	BCLAF1	False	BCLAF1_direct_+/+	BCLAF1_direct_+/+_(962g)	BCLAF1_direct_+/+_(1690r)	4.302307115220894	1	0.7281007179977822	139325
chr19:45509045-45509545	OPA3	0.0037565444191286	0.2429120994598257	0.0009125100915646	0.0009125100915646	BCLAF1	False	BCLAF1_direct_+/+	BCLAF1_direct_+/+_(962g)	BCLAF1_direct_+/+_(1690r)	1.0200448598632204	1	0.4366103599915915	252805
chr19:4603687-4604187	DPP9	0.0016373304594625	0.2651600150973055	0.0004341545693503	0.0004341545693503	BCLAF1	False	BCLAF1_direct_+/+	BCLAF1_direct_+/+_(962g)	BCLAF1_direct_+/+_(1690r)	1.345022521459416	1	0.4399568472849293	274273
chr2:105307883-105308383	TGFBRAP1	0.0519062499811727	0.5716647272559539	0.0296729722383664	0.0296729722383664	BCLAF1	False	BCLAF1_direct_+/+	BCLAF1_direct_+/+_(962g)	BCLAF1_direct_+/+_(1690r)	1.6764957425095848	1	0.5519639400277	123100
chr20:49905906-49906406	RNF114	0.0043872528139308	0.1573639509706613	0.0006903954367073	0.0006903954367073	BCLAF1	False	BCLAF1_direct_+/+	BCLAF1_direct_+/+_(962g)	BCLAF1_direct_+/+_(1690r)	3.947811861387674	1	0.6958105727168256	60438
chr6:7259367-7259867	SSR1	0.0030200152588331	0.2352979214729487	0.00071060331322	0.00071060331322	BCLAF1	False	BCLAF1_direct_+/+	BCLAF1_direct_+/+_(962g)	BCLAF1_direct_+/+_(1690r)	0.9021107083466132	1	0.5627381897586935	236951
chr17:1469394-1469894	YWHAE	0.0220109519698058	0.5935889681166256	0.0130654582670216	0.0130654582670216	BCLAF1	False	BCLAF1_direct_+/+	BCLAF1_direct_+/+_(962g)	BCLAF1_direct_+/+_(1690r)	1.8360987674885965	1	0.6877836097558202	142441
chr19:18848784-18849284	COPE	0.0169586240845256	0.202790894942442	0.0034390545550933	0.0034390545550933	BCLAF1	False	BCLAF1_direct_+/+	BCLAF1_direct_+/+_(962g)	BCLAF1_direct_+/+_(1690r)	0.6286203036061543	1	0.6282388201070342	241451
chr12:49043862-49044362	FKBP11	0.0099669830981791	0.3640040584136151	0.0036280222978771	0.0036280222978771	BCLAF1	False	BCLAF1_direct_+/+	BCLAF1_direct_+/+_(962g)	BCLAF1_direct_+/+_(1690r)	0.9753085229017078	1	0.4643945746911513	242615
chr19:6552021-6552521	KHSRP	0.0119769477031359	0.1810993771982675	0.0021690177697741	0.0021690177697741	BCLAF1	False	BCLAF1_direct_+/+	BCLAF1_direct_+/+_(962g)	BCLAF1_direct_+/+_(1690r)	4.073946403228317	1	0.7070767214112597	118770
chr5:138508483-138508983	ETF1	0.0164211512010119	0.6503527990056209	0.0106795416464726	0.0106795416464726	BCLAF1	False	BCLAF1_direct_+/+	BCLAF1_direct_+/+_(962g)	BCLAF1_direct_+/+_(1690r)	4.674112396832913	1	0.7266934192857942	107279
chr11:67280191-67280691	GRK2	0.0245374205545044	0.546084741266118	0.0133995109548444	0.0133995109548444	BCLAF1	False	BCLAF1_direct_+/+	BCLAF1_direct_+/+_(962g)	BCLAF1_direct_+/+_(1690r)	3.463995439866226	1	0.6931770989865033	105569
chr12:12904052-12904552	DDX47	0.0918185684107046	0.1572331936468917	0.0144369267473007	0.0144369267473007	BCLAF1	False	BCLAF1_direct_+/+	BCLAF1_direct_+/+_(962g)	BCLAF1_direct_+/+_(1690r)	0.5968144269619601	1	0.1918786064150332	58345
chr10:26931155-26931655	ABI1	0.014377038296163	0.3416636060610651	0.004912110748745	0.004912110748745	BCLAF1	False	BCLAF1_direct_+/+	BCLAF1_direct_+/+_(962g)	BCLAF1_direct_+/+_(1690r)	1.2693878420615656	1	0.5247858701938437	227712
chr19:48883283-48883783	PPP1R15A	0.0032315399790137	0.315491121433134	0.001019522171935	0.001019522171935	BCLAF1	False	BCLAF1_direct_+/+	BCLAF1_direct_+/+_(962g)	BCLAF1_direct_+/+_(1690r)	8.600222135024763	1	0.7063974107070238	66119
chr6:33213185-33213685	DAXX	0.0189337293526614	0.1981691151821177	0.0037520803929146	0.0037520803929146	BCLAF1	False	BCLAF1_direct_+/+	BCLAF1_direct_+/+_(962g)	BCLAF1_direct_+/+_(1690r)	1.1752666819196294	1	0.4553163294353571	183743
chr15:42359876-42360376	TMEM87A	0.0176108482059293	0.3720960543328101	0.0065529271308803	0.0065529271308803	BCLAF1	False	BCLAF1_direct_+/+	BCLAF1_direct_+/+_(962g)	BCLAF1_direct_+/+_(1690r)	4.093204863691505	1	0.6769064180862105	135105
chr22:39365128-39365628	SYNGR1	0.015330830236251	0.8023223248769183	0.0123002673574422	0.0123002673574422	BCLAF1	False	BCLAF1_direct_+/+	BCLAF1_direct_+/+_(962g)	BCLAF1_direct_+/+_(1690r)	0.8847179142876272	1	0.6562382419554367	197953
chr19:44796737-44797237	NECTIN2	0.0022125777770792	0.4483275962794772	0.0009919596763793	0.0009919596763793	BCLAF1	False	BCLAF1_direct_+/+	BCLAF1_direct_+/+_(962g)	BCLAF1_direct_+/+_(1690r)	1.2380263670488465	1	0.5493634577382525	243394
chr19:834098-834598	PTBP1	0.0029561970398825	0.3769004044883458	0.0011141918600789	0.0011141918600789	BCLAF1	False	BCLAF1_direct_+/+	BCLAF1_direct_+/+_(962g)	BCLAF1_direct_+/+_(1690r)	0.7681742463243522	1	0.6429488279975212	259677
chr6:154921461-154921961	SCAF8	0.0166236443854611	0.1068884710654551	0.0017768759318977	0.0017768759318977	BCLAF1	False	BCLAF1_direct_+/+	BCLAF1_direct_+/+_(962g)	BCLAF1_direct_+/+_(1690r)	0.6483701718231802	1	0.4220999488761208	195174
chr7:137935797-137936297	CREB3L2	0.0956574427251272	0.5874798809394792	0.0561968230631327	0.0561968230631327	BCLAF1	False	BCLAF1_direct_+/+	BCLAF1_direct_+/+_(962g)	BCLAF1_direct_+/+_(1690r)	2.1444672627443464	1	0.6059324341843121	13062
chr6:33213185-33213685	TAPBP	0.0125247059369873	0.2731852196549679	0.0034215645425097	0.0034215645425097	BCLAF1	False	BCLAF1_direct_+/+	BCLAF1_direct_+/+_(962g)	BCLAF1_direct_+/+_(1690r)	4.988161162430281	1	0.5652152013609437	96207
chr1:117388245-117388745	MAN1A2	0.0275434330986642	0.2433042190673655	0.0067014334805047	0.0067014334805047	BCLAF1	False	BCLAF1_direct_+/+	BCLAF1_direct_+/+_(962g)	BCLAF1_direct_+/+_(1690r)	0.8633784225043554	1	0.50635317502512	202468
chr1:156025868-156026368	KHDC4	0.0081531315399148	0.1852650374869016	0.0015104902203779	0.0015104902203779	BCLAF1	False	BCLAF1_direct_+/+	BCLAF1_direct_+/+_(962g)	BCLAF1_direct_+/+_(1690r)	2.399981172768061	1	0.5629491046187759	161519
chr17:73142748-73143248	COG1	0.0146385365256695	0.0515178171659605	0.0007541454483066	0.0007541454483066	BCLAF1	False	BCLAF1_direct_+/+	BCLAF1_direct_+/+_(962g)	BCLAF1_direct_+/+_(1690r)	0.6919732963776044	1	0.2673275563153203	220721
chr17:35875396-35875896	TAF15	0.0304211182067722	0.4000124821581227	0.0121688270039166	0.0121688270039166	BCLAF1	False	BCLAF1_direct_+/+	BCLAF1_direct_+/+_(962g)	BCLAF1_direct_+/+_(1690r)	0.6715149295880047	1	0.6089664972113512	55160
chr3:40505648-40506148	RPL14	0.0620960415348896	0.5433276537898252	0.0337384965567871	0.0337384965567871	BCLAF1	False	BCLAF1_direct_+/+	BCLAF1_direct_+/+_(962g)	BCLAF1_direct_+/+_(1690r)	0.9704080704151824	1	0.6441172867547955	82591
chr10:63492065-63492565	JMJD1C	0.0030601912046749	0.4426748393913556	0.0013546696500363	0.0013546696500363	BCLAF1	False	BCLAF1_direct_+/+	BCLAF1_direct_+/+_(962g)	BCLAF1_direct_+/+_(1690r)	2.4549416850198886	1	0.6122473902095416	229766
chr12:132660004-132660504	FBRSL1	0.0012741309981461	0.3688026516193446	0.0004699028906266	0.0004699028906266	BCLAF1	False	BCLAF1_direct_+/+	BCLAF1_direct_+/+_(962g)	BCLAF1_direct_+/+_(1690r)	1.2643284063966005	1	0.5883537086039737	158820
chr19:36331602-36332102	ZFP82	0.033491156718986	0.0632002579471538	0.0021166497435884	0.0021166497435884	BCLAF1	False	BCLAF1_direct_+/+	BCLAF1_direct_+/+_(962g)	BCLAF1_direct_+/+_(1690r)	1.3108444644154242	1	0.1935047729933086	71180
chr1:76501596-76502096	ST6GALNAC3	0.043209092195408	0.1352882247101965	0.0058456813744559	0.0058456813744559	BCLAF1	False	BCLAF1_direct_+/+	BCLAF1_direct_+/+_(962g)	BCLAF1_direct_+/+_(1690r)	0.7557855570059576	1	0.1055117781345769	160075
chr12:11801655-11802155	ETV6	0.0065490420975937	0.3470510027577665	0.0022728516270727	0.0022728516270727	BCLAF1	False	BCLAF1_direct_+/+	BCLAF1_direct_+/+_(962g)	BCLAF1_direct_+/+_(1690r)	5.653155539692046	1	0.6338246168484372	53349
chr3:50221050-50221550	IFRD2	0.0020751286050215	0.4411829339849695	0.0009155113263595	0.0009155113263595	BCLAF1	False	BCLAF1_direct_+/+	BCLAF1_direct_+/+_(962g)	BCLAF1_direct_+/+_(1690r)	1.5432427109921925	1	0.65561216578127	268682
chr12:120783301-120783801	UNC119B	0.0075181167266284	0.1578428695871306	0.001186681118022	0.001186681118022	BCLAF1	False	BCLAF1_direct_+/+	BCLAF1_direct_+/+_(962g)	BCLAF1_direct_+/+_(1690r)	0.8771819276632489	1	0.5076002008903479	155760
chr1:45483511-45484011	AKR1A1	0.0344604640622403	0.5300907679130035	0.0182671738573914	0.0182671738573914	BCLAF1	False	BCLAF1_direct_+/+	BCLAF1_direct_+/+_(962g)	BCLAF1_direct_+/+_(1690r)	1.0149608012981148	1	0.6015563966288221	148562
chr11:4393085-4393585	TRIM21	0.0460306847597727	0.0568954797464755	0.002618937892466	0.002618937892466	BCLAF1	False	BCLAF1_direct_+/+	BCLAF1_direct_+/+_(962g)	BCLAF1_direct_+/+_(1690r)	1.187605556230403	1	0.2858688004548593	105831
chr6:33432027-33432527	DAXX	0.0108071582857855	0.1374324995998585	0.0014852547767868	0.0014852547767868	BCLAF1	False	BCLAF1_direct_+/+	BCLAF1_direct_+/+_(962g)	BCLAF1_direct_+/+_(1690r)	1.1752666819196294	1	0.4553163294353571	153638
chr22:37877602-37878102	MICALL1	0.0062153450521338	0.1063351880002434	0.000660909884605	0.000660909884605	BCLAF1	False	BCLAF1_direct_+/+	BCLAF1_direct_+/+_(962g)	BCLAF1_direct_+/+_(1690r)	1.8902109289258	1	0.3057685467766025	204960
chr20:36340238-36340738	AAR2	0.0524993967077639	0.2371757750584114	0.0124515851042629	0.0124515851042629	BCLAF1	False	BCLAF1_direct_+/+	BCLAF1_direct_+/+_(962g)	BCLAF1_direct_+/+_(1690r)	1.1115060764174047	1	0.345989436160365	102073
chr3:113514745-113515245	USF3	0.0245664393310269	0.0852767204450945	0.0020949453791633	0.0020949453791633	BCLAF1	False	BCLAF1_direct_+/+	BCLAF1_direct_+/+_(962g)	BCLAF1_direct_+/+_(1690r)	0.9370439806868084	1	0.4374560287887643	125356
chr7:102329326-102329826	POLR2J	0.0241997930373489	0.3665306564331622	0.0088699660275261	0.0088699660275261	BCLAF1	False	BCLAF1_direct_+/+	BCLAF1_direct_+/+_(962g)	BCLAF1_direct_+/+_(1690r)	0.5933204919172759	1	0.5903529108036885	246005
chr2:241216017-241216517	FARP2	0.0077878376927774	0.2086026653171493	0.0016245636997707	0.0016245636997707	BCLAF1	False	BCLAF1_direct_+/+	BCLAF1_direct_+/+_(962g)	BCLAF1_direct_+/+_(1690r)	1.1428700130944234	1	0.3736032664641393	190623
chr22:20100573-20101073	DGCR8	0.003886414180926	0.0867558926495224	0.000337169331472	0.000337169331472	BCLAF1	False	BCLAF1_direct_+/+	BCLAF1_direct_+/+_(962g)	BCLAF1_direct_+/+_(1690r)	1.4757654074981228	1	0.3569124684529021	237041
chr11:118912615-118913115	DDX6	0.003143105545406	0.0631945993903673	0.0001986272957835	0.0001986272957835	BCLAF1	False	BCLAF1_direct_+/+	BCLAF1_direct_+/+_(962g)	BCLAF1_direct_+/+_(1690r)	1.4397542056288617	1	0.6197933367589656	217665
chr22:37464181-37464681	MFNG	0.0535140587502821	0.5639744308293343	0.0301805608250579	0.0301805608250579	BCLAF1	False	BCLAF1_direct_+/+	BCLAF1_direct_+/+_(962g)	BCLAF1_direct_+/+_(1690r)	2.5477476684616627	1	0.6663796563912544	67430
chr17:4531376-4531876	MYBBP1A	0.0030331999550822	0.3604101888887847	0.0010931961687486	0.0010931961687486	BCLAF1	False	BCLAF1_direct_+/+	BCLAF1_direct_+/+_(962g)	BCLAF1_direct_+/+_(1690r)	1.1005753605246082	1	0.512379151931993	51207
chr11:67100001-67100501	KDM2A	0.0078469614748876	0.3791931901464648	0.002975514354619	0.002975514354619	BCLAF1	False	BCLAF1_direct_+/+	BCLAF1_direct_+/+_(962g)	BCLAF1_direct_+/+_(1690r)	1.541210062943576	1	0.5305087831043341	182753
chr5:543905-544405	EXOC3	0.0048935811616721	0.1160951590117204	0.000568121083101	0.000568121083101	BCLAF1	False	BCLAF1_direct_+/+	BCLAF1_direct_+/+_(962g)	BCLAF1_direct_+/+_(1690r)	0.9095777429365078	1	0.4218477797500868	159168
chr6:34273327-34273827	HMGA1	0.0154754460270076	0.3910120614635065	0.0060510860530875	0.0060510860530875	BCLAF1	False	BCLAF1_direct_+/+	BCLAF1_direct_+/+_(962g)	BCLAF1_direct_+/+_(1690r)	6.383977255417593	1	0.6941735472949284	57304
chr17:35896276-35896776	TAF15	0.0254033252289752	0.4529737622987357	0.0115070398038673	0.0115070398038673	BCLAF1	False	BCLAF1_direct_+/+	BCLAF1_direct_+/+_(962g)	BCLAF1_direct_+/+_(1690r)	0.6715149295880047	1	0.6089664972113512	225051
chr22:37633430-37633930	MFNG	0.0084036661105045	0.4176822733518026	0.003510062365525	0.003510062365525	BCLAF1	False	BCLAF1_direct_+/+	BCLAF1_direct_+/+_(962g)	BCLAF1_direct_+/+_(1690r)	2.5477476684616627	1	0.6663796563912544	148818
chr5:150058439-150058939	HMGXB3	0.0024065304457799	0.2115864473689295	0.0005091892275077	0.0005091892275077	BCLAF1	False	BCLAF1_direct_+/+	BCLAF1_direct_+/+_(962g)	BCLAF1_direct_+/+_(1690r)	1.6588110912632694	1	0.5416031360933886	262914
chr2:201185990-201186490	CASP10	0.0187706662893724	0.2250696138732079	0.0042247066138919	0.0042247066138919	BCLAF1	False	BCLAF1_direct_+/+	BCLAF1_direct_+/+_(962g)	BCLAF1_direct_+/+_(1690r)	0.6923191193073415	1	0.4130836590826314	251568
chr16:88430613-88431113	ZC3H18	0.0006561587651293	0.2264890005666008	0.0001486127429271	0.0001486127429271	BCLAF1	False	BCLAF1_direct_+/+	BCLAF1_direct_+/+_(962g)	BCLAF1_direct_+/+_(1690r)	1.4217303779696862	1	0.459673779712954	242390
chr10:63214344-63214844	JMJD1C	0.00573657326387	0.332265786609643	0.0019060670279636	0.0019060670279636	BCLAF1	False	BCLAF1_direct_+/+	BCLAF1_direct_+/+_(962g)	BCLAF1_direct_+/+_(1690r)	2.4549416850198886	1	0.6122473902095416	230314
chr6:151315707-151316207	ZBTB2	0.0402142653441578	0.1113184265258321	0.0044765887420039	0.0044765887420039	BCLAF1	False	BCLAF1_direct_+/+	BCLAF1_direct_+/+_(962g)	BCLAF1_direct_+/+_(1690r)	0.981335008969022	1	0.2520056165818968	139603
chr14:23530395-23530895	NGDN	0.0644529023105294	0.4372284690035966	0.0281806438000711	0.0281806438000711	BCLAF1	False	BCLAF1_direct_+/+	BCLAF1_direct_+/+_(962g)	BCLAF1_direct_+/+_(1690r)	0.9415395732272156	1	0.5195606864602628	42071
chr12:69689243-69689743	CCT2	0.2247067851593783	0.8071489039019091	0.181371835340714	0.181371835340714	BCLAF1	False	BCLAF1_direct_+/+	BCLAF1_direct_+/+_(962g)	BCLAF1_direct_+/+_(1690r)	1.4094825589850268	1	0.6906819281737577	871
chr22:37627507-37628007	MFNG	0.002683873645697	0.1524917355634301	0.0004092685502652	0.0004092685502652	BCLAF1	False	BCLAF1_direct_+/+	BCLAF1_direct_+/+_(962g)	BCLAF1_direct_+/+_(1690r)	2.5477476684616627	1	0.6663796563912544	57603
chr22:41204231-41204731	CHADL	0.007010215059124	0.0633546999154742	0.0004441300714137	0.0004441300714137	BCLAF1	False	BCLAF1_direct_+/+	BCLAF1_direct_+/+_(962g)	BCLAF1_direct_+/+_(1690r)	0.6657910989914099	1	0.0875795389895929	235186
chr20:21166690-21167190	XRN2	0.116039471734219	0.5784084688934836	0.0671182131769983	0.0671182131769983	BCLAF1	False	BCLAF1_direct_+/+	BCLAF1_direct_+/+_(962g)	BCLAF1_direct_+/+_(1690r)	3.133448105570611	1	0.7349076763933883	14650
chr17:4433617-4434117	MYBBP1A	0.0088703097366489	0.4127518059235113	0.0036612363629027	0.0036612363629027	BCLAF1	False	BCLAF1_direct_+/+	BCLAF1_direct_+/+_(962g)	BCLAF1_direct_+/+_(1690r)	1.1005753605246082	1	0.512379151931993	201659
chr1:221826655-221827155	DUSP10	0.0211117287060795	0.1196038516458492	0.0025250440681493	0.0025250440681493	BCLAF1	False	BCLAF1_direct_+/+	BCLAF1_direct_+/+_(962g)	BCLAF1_direct_+/+_(1690r)	0.8105494942245275	1	0.402995942561329	138501
chr17:63665484-63665984	CCDC47	0.003667748995565	0.2615269145493032	0.0009592150781514	0.0009592150781514	BCLAF1	False	BCLAF1_direct_+/+	BCLAF1_direct_+/+_(962g)	BCLAF1_direct_+/+_(1690r)	0.9265797797858796	1	0.6256050306757592	255373
chr10:118394576-118395076	FAM204A	0.0665935333525706	0.2979968021489278	0.019844659982864	0.019844659982864	BCLAF1	False	BCLAF1_direct_+/+	BCLAF1_direct_+/+_(962g)	BCLAF1_direct_+/+_(1690r)	1.042184759199404	1	0.6922037198782787	76382
chr13:102775067-102775567	TPP2	0.0482620987171438	0.4963838310477418	0.0239565254556201	0.0239565254556201	BCLAF1	False	BCLAF1_direct_+/+	BCLAF1_direct_+/+_(962g)	BCLAF1_direct_+/+_(1690r)	1.4130117972850138	1	0.6274764691969804	159317
chr3:48856172-48856672	ARIH2	0.0204649262026444	0.3095078202113037	0.0063340546997656	0.0063340546997656	BCLAF1	False	BCLAF1_direct_+/+	BCLAF1_direct_+/+_(962g)	BCLAF1_direct_+/+_(1690r)	1.1179446956078771	1	0.5009240935398342	150702
chr3:113783976-113784476	USF3	0.0147279380832996	0.0583924346947842	0.0008600001627178	0.0008600001627178	BCLAF1	False	BCLAF1_direct_+/+	BCLAF1_direct_+/+_(962g)	BCLAF1_direct_+/+_(1690r)	0.9370439806868084	1	0.4374560287887643	177648
chr12:123270295-123270795	SBNO1	0.0444696603562687	0.6094463261181895	0.0271018711278516	0.0271018711278516	BCLAF1	False	BCLAF1_direct_+/+	BCLAF1_direct_+/+_(962g)	BCLAF1_direct_+/+_(1690r)	1.413140793763612	1	0.6813249375614004	135077
chr22:30442372-30442872	SF3A1	0.0089619692279363	0.2107422090498799	0.0018886651925323	0.0018886651925323	BCLAF1	False	BCLAF1_direct_+/+	BCLAF1_direct_+/+_(962g)	BCLAF1_direct_+/+_(1690r)	2.180042493660843	1	0.5443711274702728	201944
chr12:118120626-118121126	PEBP1	0.0194451704543601	0.258320587769677	0.0050230878610518	0.0050230878610518	BCLAF1	False	BCLAF1_direct_+/+	BCLAF1_direct_+/+_(962g)	BCLAF1_direct_+/+_(1690r)	3.434628539813974	1	0.7039240013994901	125006
chr16:89837706-89838206	SPIRE2	0.0145313440488518	0.0761696621602081	0.0011068475669347	0.0011068475669347	BCLAF1	False	BCLAF1_direct_+/+	BCLAF1_direct_+/+_(962g)	BCLAF1_direct_+/+_(1690r)	1.0175693682801998	1	0.0883590729313287	175548
chr17:35708944-35709444	TAF15	0.045097752627814	0.5090264397806521	0.0229559484622447	0.0229559484622447	BCLAF1	False	BCLAF1_direct_+/+	BCLAF1_direct_+/+_(962g)	BCLAF1_direct_+/+_(1690r)	0.6715149295880047	1	0.6089664972113512	133325
chr11:110069162-110069662	RDX	0.0695171464812808	0.5136107132736487	0.0357047511889993	0.0357047511889993	BCLAF1	False	BCLAF1_direct_+/+	BCLAF1_direct_+/+_(962g)	BCLAF1_direct_+/+_(1690r)	0.5672377243240111	1	0.5428517613941665	70393
chr15:72195039-72195539	HEXA	0.0204593077656184	0.4645313525304959	0.0095039899082003	0.0095039899082003	BCLAF1	False	BCLAF1_direct_+/+	BCLAF1_direct_+/+_(962g)	BCLAF1_direct_+/+_(1690r)	0.5945585318880829	1	0.5522271463408278	239475
chr12:26318802-26319302	SSPN	0.0154262258258716	0.0583151649710624	0.0008995829039165	0.0008995829039165	BCLAF1	False	BCLAF1_direct_+/+	BCLAF1_direct_+/+_(962g)	BCLAF1_direct_+/+_(1690r)	0.7673202409093091	1	0.1806895545318871	190942
chr1:110116509-110117009	AHCYL1	0.0064474647328439	0.3077575959257811	0.0019842562459963	0.0019842562459963	BCLAF1	False	BCLAF1_direct_+/+	BCLAF1_direct_+/+_(962g)	BCLAF1_direct_+/+_(1690r)	0.7586288096305617	1	0.5407892630823321	214799
chr1:117556427-117556927	MAN1A2	0.0283934756444094	0.3917846289338322	0.0111241273194867	0.0111241273194867	BCLAF1	False	BCLAF1_direct_+/+	BCLAF1_direct_+/+_(962g)	BCLAF1_direct_+/+_(1690r)	0.8633784225043554	1	0.50635317502512	167101
chr3:50104813-50105313	RBM5	0.0005724825716653	0.4165140420987496	0.0002384470299554	0.0002384470299554	BCLAF1	False	BCLAF1_direct_+/+	BCLAF1_direct_+/+_(962g)	BCLAF1_direct_+/+_(1690r)	4.262783621219194	1	0.6556042730228235	170348
chr6:17725044-17725544	NUP153	0.0645890340563907	0.3604518767511777	0.0232812385431717	0.0232812385431717	BCLAF1	False	BCLAF1_direct_+/+	BCLAF1_direct_+/+_(962g)	BCLAF1_direct_+/+_(1690r)	1.1778044271079795	1	0.5526444206142758	67678
chr13:49214970-49215470	CDADC1	0.0491094770999112	0.4352152325254234	0.0213731924952398	0.0213731924952398	BCLAF1	False	BCLAF1_direct_+/+	BCLAF1_direct_+/+_(962g)	BCLAF1_direct_+/+_(1690r)	0.9421421013714436	1	0.5600316849762011	78111
chr5:149596747-149597247	CSNK1A1	0.0034090218664299	0.310210405851654	0.0010575140567424	0.0010575140567424	BCLAF1	False	BCLAF1_direct_+/+	BCLAF1_direct_+/+_(962g)	BCLAF1_direct_+/+_(1690r)	3.646758044311607	1	0.6704605606961563	171341
chr11:2412679-2413179	CD81	0.0021853528746097	0.2468835468967697	0.0005395276689047	0.0005395276689047	BCLAF1	False	BCLAF1_direct_+/+	BCLAF1_direct_+/+_(962g)	BCLAF1_direct_+/+_(1690r)	5.454445342596792	1	0.6559537583922382	82304
chr9:137749612-137750112	EHMT1	0.0302485596040058	0.3231259008776304	0.009774093072295	0.009774093072295	BCLAF1	False	BCLAF1_direct_+/+	BCLAF1_direct_+/+_(962g)	BCLAF1_direct_+/+_(1690r)	3.556113723705101	1	0.6022111554521506	82858
chr19:44848242-44848742	TOMM40	0.01151201989774	0.3541079311479325	0.0040764975493225	0.0040764975493225	BCLAF1	False	BCLAF1_direct_+/+	BCLAF1_direct_+/+_(962g)	BCLAF1_direct_+/+_(1690r)	2.009353772936689	1	0.6325117035688542	113567
chr1:40312367-40312867	RLF	0.0216375888362337	0.0700753044486261	0.0015162606252332	0.0015162606252332	BCLAF1	False	BCLAF1_direct_+/+	BCLAF1_direct_+/+_(962g)	BCLAF1_direct_+/+_(1690r)	1.5237941878165409	1	0.5998053743183972	100159
chr19:55372743-55373243	RPL28	0.003428152883075	0.4518496257212329	0.0015490095971326	0.0015490095971326	BCLAF1	False	BCLAF1_direct_+/+	BCLAF1_direct_+/+_(962g)	BCLAF1_direct_+/+_(1690r)	0.8070996388668252	1	0.6011752736838961	271034
chr1:111190018-111190518	CHI3L2	0.0218120039560483	0.2717301380968297	0.0059269788471456	0.0059269788471456	BCLAF1	False	BCLAF1_direct_+/+	BCLAF1_direct_+/+_(962g)	BCLAF1_direct_+/+_(1690r)	0.8166802386889018	1	0.0515801215342964	137557
chr15:65094321-65094821	CLPX	0.0848643478373666	0.3696325937779438	0.0313686290103994	0.0313686290103994	BCLAF1	False	BCLAF1_direct_+/+	BCLAF1_direct_+/+_(962g)	BCLAF1_direct_+/+_(1690r)	0.7444422070295502	1	0.5496778670221034	73416
chr12:113106796-113107296	DDX54	0.0168928224079734	0.4645269077503951	0.0078471705563524	0.0078471705563524	BCLAF1	False	BCLAF1_direct_+/+	BCLAF1_direct_+/+_(962g)	BCLAF1_direct_+/+_(1690r)	0.8959994206162177	1	0.6293783617131103	180433
chr6:145729836-145730336	EPM2A	0.0679761596830093	0.1739408002836472	0.0118238276154716	0.0118238276154716	BCLAF1	False	BCLAF1_direct_+/+	BCLAF1_direct_+/+_(962g)	BCLAF1_direct_+/+_(1690r)	0.5896095439034205	1	0.2551889782126912	111097
chr17:51270512-51271012	SPAG9	0.0018949806137369	0.399916229900531	0.0007578335027802	0.0007578335027802	BCLAF1	False	BCLAF1_direct_+/+	BCLAF1_direct_+/+_(962g)	BCLAF1_direct_+/+_(1690r)	6.276182357363208	1	0.6469877416360719	109582
chr1:15725365-15725865	AGMAT	0.0476962769238608	0.2430586623162935	0.0115929932665811	0.0115929932665811	BCLAF1	False	BCLAF1_direct_+/+	BCLAF1_direct_+/+_(962g)	BCLAF1_direct_+/+_(1690r)	1.2660122890302463	1	0.3078148081644046	163506
chr3:53167089-53167589	DCP1A	0.0138901842826874	0.0882787117562431	0.0012262075745324	0.0012262075745324	BCLAF1	False	BCLAF1_direct_+/+	BCLAF1_direct_+/+_(962g)	BCLAF1_direct_+/+_(1690r)	5.738511012777567	1	0.6609381010768771	32309
chr1:65459305-65459805	LEPROT	0.0486312048668616	0.335311997372565	0.0163066264385417	0.0163066264385417	BCLAF1	False	BCLAF1_direct_+/+	BCLAF1_direct_+/+_(962g)	BCLAF1_direct_+/+_(1690r)	2.92648089482179	1	0.610936825103038	82438
chrX:136325319-136325819	MAP7D3	0.0332634121656447	0.3787686627733545	0.0125991381452602	0.0125991381452602	BCLAF1	False	BCLAF1_direct_+/+	BCLAF1_direct_+/+_(962g)	BCLAF1_direct_+/+_(1690r)	0.6559608674369215	1	0.5592990060919992	105924
chr15:84500944-84501444	WDR73	0.0206475753008517	0.2445789007806655	0.0050499612708683	0.0050499612708683	BCLAF1	False	BCLAF1_direct_+/+	BCLAF1_direct_+/+_(962g)	BCLAF1_direct_+/+_(1690r)	1.026677356146367	1	0.4712315938277283	227379
chr19:57947576-57948076	ZNF587B	0.0174826021786467	0.0910989619707767	0.0015926469110227	0.0015926469110227	BCLAF1	False	BCLAF1_direct_+/+	BCLAF1_direct_+/+_(962g)	BCLAF1_direct_+/+_(1690r)	0.9082383778545152	1	0.3492004130620287	180884
chr1:155940401-155940901	KHDC4	0.065433381317112	0.5361034674789806	0.0350790626129781	0.0350790626129781	BCLAF1	False	BCLAF1_direct_+/+	BCLAF1_direct_+/+_(962g)	BCLAF1_direct_+/+_(1690r)	2.399981172768061	1	0.5629491046187759	37309
chr19:926486-926986	PTBP1	0.0009111141305406	0.203983476095327	0.0001858522274672	0.0001858522274672	BCLAF1	False	BCLAF1_direct_+/+	BCLAF1_direct_+/+_(962g)	BCLAF1_direct_+/+_(1690r)	0.7681742463243522	1	0.6429488279975212	279325
chr1:109133831-109134331	WDR47	0.0214896840740488	0.1644988533915846	0.0035350283899284	0.0035350283899284	BCLAF1	False	BCLAF1_direct_+/+	BCLAF1_direct_+/+_(962g)	BCLAF1_direct_+/+_(1690r)	0.6257521118505087	1	0.4117131212282337	196306
chr2:233179071-233179571	ATG16L1	0.0155649145009454	0.1521909485161556	0.0023688391014717	0.0023688391014717	BCLAF1	False	BCLAF1_direct_+/+	BCLAF1_direct_+/+_(962g)	BCLAF1_direct_+/+_(1690r)	1.7320296041768328	1	0.2818721314103178	76401
chr19:44094115-44094615	ZNF155	0.0265751708887237	0.0572510629948545	0.0015214567826493	0.0015214567826493	BCLAF1	False	BCLAF1_direct_+/+	BCLAF1_direct_+/+_(962g)	BCLAF1_direct_+/+_(1690r)	0.928069877318593	1	0.1303607330124334	118053
chr11:45906009-45906509	CRY2	0.0136964187826308	0.0613673047436952	0.0008405123053309	0.0008405123053309	BCLAF1	False	BCLAF1_direct_+/+	BCLAF1_direct_+/+_(962g)	BCLAF1_direct_+/+_(1690r)	0.7377399046768475	1	0.248576918003751	222476
chr7:43513300-43513800	COA1	0.0904160957047985	0.5581427823081605	0.0504650912221171	0.0504650912221171	BCLAF1	False	BCLAF1_direct_+/+	BCLAF1_direct_+/+_(962g)	BCLAF1_direct_+/+_(1690r)	0.6495887484946674	1	0.5274128290585758	66967
chr19:18657722-18658222	UBA52	0.02386593753274	0.4840391254413875	0.0115520475311862	0.0115520475311862	BCLAF1	False	BCLAF1_direct_+/+	BCLAF1_direct_+/+_(962g)	BCLAF1_direct_+/+_(1690r)	4.302307115220894	1	0.7281007179977822	45769
chr6:32797062-32797562	PSMB8	0.009415862479813	0.2319113674318841	0.002183645543244	0.002183645543244	BCLAF1	False	BCLAF1_direct_+/+	BCLAF1_direct_+/+_(962g)	BCLAF1_direct_+/+_(1690r)	1.0452967536661264	1	0.6365983830178386	170269
chr12:131883121-131883621	EP400	0.0063601664538169	0.2740620396575474	0.0017430801908945	0.0017430801908945	BCLAF1	False	BCLAF1_direct_+/+	BCLAF1_direct_+/+_(962g)	BCLAF1_direct_+/+_(1690r)	1.4583468084337186	1	0.5149942516051266	191295
chr2:241821668-241822168	ATG4B	0.0512238383084857	0.1776741762393625	0.0091011532752785	0.0091011532752785	BCLAF1	False	BCLAF1_direct_+/+	BCLAF1_direct_+/+_(962g)	BCLAF1_direct_+/+_(1690r)	0.6055629950927301	1	0.41442791096682	160701
chr17:39238360-39238860	RPL19	0.0178970942817327	0.1351152258502764	0.00241816993594	0.00241816993594	BCLAF1	False	BCLAF1_direct_+/+	BCLAF1_direct_+/+_(962g)	BCLAF1_direct_+/+_(1690r)	1.00153346689666	1	0.5856482641464252	231180
chr19:6528792-6529292	KHSRP	0.0252620093536298	0.1422915214058467	0.0035945697446967	0.0035945697446967	BCLAF1	False	BCLAF1_direct_+/+	BCLAF1_direct_+/+_(962g)	BCLAF1_direct_+/+_(1690r)	4.073946403228317	1	0.7070767214112597	36984
chr19:35641466-35641966	HAUS5	0.0340508268051203	0.2875435938079732	0.0097910971116771	0.0097910971116771	BCLAF1	False	BCLAF1_direct_+/+	BCLAF1_direct_+/+_(962g)	BCLAF1_direct_+/+_(1690r)	0.7131291852420423	1	0.4049229782772777	119771
chr14:55373692-55374192	ATG14	0.01303723950698	0.118104944882431	0.0015397624533909	0.0015397624533909	BCLAF1	False	BCLAF1_direct_+/+	BCLAF1_direct_+/+_(962g)	BCLAF1_direct_+/+_(1690r)	1.7143842463246437	1	0.4594775192173359	126632
chr14:64444075-64444575	MTHFD1	0.0472582909739238	0.483986106219744	0.022872356235069	0.022872356235069	BCLAF1	False	BCLAF1_direct_+/+	BCLAF1_direct_+/+_(962g)	BCLAF1_direct_+/+_(1690r)	0.778790354836427	1	0.5743423357726968	144906
chr20:58778621-58779121	GNAS	0.0140906628822144	0.4841362991708936	0.0068218013806599	0.0068218013806599	BCLAF1	False	BCLAF1_direct_+/+	BCLAF1_direct_+/+_(962g)	BCLAF1_direct_+/+_(1690r)	5.775703514831099	1	0.7827449010129454	45302
chr6:32832417-32832917	BRD2	0.0213599212169174	0.3333879472566493	0.0071211402880718	0.0071211402880718	BCLAF1	False	BCLAF1_direct_+/+	BCLAF1_direct_+/+_(962g)	BCLAF1_direct_+/+_(1690r)	5.100953629993962	1	0.6231004923248936	95011
chr19:48543174-48543674	CYTH2	0.0833429254162945	0.5270149191291318	0.0439229650982537	0.0439229650982537	BCLAF1	False	BCLAF1_direct_+/+	BCLAF1_direct_+/+_(962g)	BCLAF1_direct_+/+_(1690r)	0.67313060522242	1	0.5069633309336733	71105
chr12:120856958-120857458	UNC119B	0.0200203925250787	0.2854786355005487	0.0057153943402448	0.0057153943402448	BCLAF1	False	BCLAF1_direct_+/+	BCLAF1_direct_+/+_(962g)	BCLAF1_direct_+/+_(1690r)	0.8771819276632489	1	0.5076002008903479	190757
chr11:62806743-62807243	NXF1	0.0630206278144077	0.3614060747995445	0.0227760377298081	0.0227760377298081	BCLAF1	False	BCLAF1_direct_+/+	BCLAF1_direct_+/+_(962g)	BCLAF1_direct_+/+_(1690r)	1.2641644182404828	1	0.5755594059001853	105895
chr12:11312084-11312584	SMIM10L1	0.1778900602327007	0.3788094762265332	0.0673864405426558	0.0673864405426558	BCLAF1	False	BCLAF1_direct_+/+	BCLAF1_direct_+/+_(962g)	BCLAF1_direct_+/+_(1690r)	1.3541386829158246	1	0.586012042870561	3230
chr1:42214361-42214861	FOXJ3	0.0192325153644367	0.094642735954407	0.0018202178733754	0.0018202178733754	BCLAF1	False	BCLAF1_direct_+/+	BCLAF1_direct_+/+_(962g)	BCLAF1_direct_+/+_(1690r)	1.408025290083822	1	0.3558250998582052	76361
chr19:6528792-6529292	GTF2F1	0.0328257334889822	0.2274113373063325	0.0074649439507907	0.0074649439507907	BCLAF1	False	BCLAF1_direct_+/+	BCLAF1_direct_+/+_(962g)	BCLAF1_direct_+/+_(1690r)	4.08848161542609	1	0.581748555226558	27241
chr5:132807169-132807669	AFF4	0.0040155815640421	0.4235367979546188	0.00170074655756	0.00170074655756	BCLAF1	False	BCLAF1_direct_+/+	BCLAF1_direct_+/+_(962g)	BCLAF1_direct_+/+_(1690r)	8.347487592336899	1	0.7036195766779259	64967
chr1:226369035-226369535	PARP1	0.0774797717740529	0.7460921463336971	0.0578070492203481	0.0578070492203481	BCLAF1	False	BCLAF1_direct_+/+	BCLAF1_direct_+/+_(962g)	BCLAF1_direct_+/+_(1690r)	2.017575553604704	1	0.6657246303388493	68190
chr1:67561595-67562095	SERBP1	0.0097145886181893	0.3126926016434618	0.0030376799889175	0.0030376799889175	BCLAF1	False	BCLAF1_direct_+/+	BCLAF1_direct_+/+_(962g)	BCLAF1_direct_+/+_(1690r)	3.3114730537945007	1	0.7393935201918077	83996
chr11:2383230-2383730	CD81	0.0057419264050665	0.2193924762146852	0.00125973545225	0.00125973545225	BCLAF1	False	BCLAF1_direct_+/+	BCLAF1_direct_+/+_(962g)	BCLAF1_direct_+/+_(1690r)	5.454445342596792	1	0.6559537583922382	116036
chr9:131310766-131311266	PRRC2B	0.0033507172280186	0.0977955352204042	0.0003276851846863	0.0003276851846863	BCLAF1	False	BCLAF1_direct_+/+	BCLAF1_direct_+/+_(962g)	BCLAF1_direct_+/+_(1690r)	0.9876137410466856	1	0.5772363989228292	231522
chr19:49554892-49555392	ADM5	0.0186024548985229	0.0591990680050825	0.0011012479925991	0.0011012479925991	BCLAF1	False	BCLAF1_direct_+/+	BCLAF1_direct_+/+_(962g)	BCLAF1_direct_+/+_(1690r)	0.6956146840146551	1	0.2889016258748582	76860
chr11:66717132-66717632	RCE1	0.0399543353940623	0.3423532777299379	0.0136784976816785	0.0136784976816785	BCLAF1	False	BCLAF1_direct_+/+	BCLAF1_direct_+/+_(962g)	BCLAF1_direct_+/+_(1690r)	0.6403688084165637	1	0.4468880259494978	204945
chr11:68855568-68856068	IGHMBP2	0.0115896107779971	0.1885753020081009	0.0021855143526171	0.0021855143526171	BCLAF1	False	BCLAF1_direct_+/+	BCLAF1_direct_+/+_(962g)	BCLAF1_direct_+/+_(1690r)	1.7070061714834617	1	0.3736240328135693	178600
chr6:35410998-35411498	RPL10A	0.0269091170740269	0.6175988803206308	0.0166190405753357	0.0166190405753357	BCLAF1	False	BCLAF1_direct_+/+	BCLAF1_direct_+/+_(962g)	BCLAF1_direct_+/+_(1690r)	0.9650434000194932	1	0.6288416718603949	103601
chr17:18315525-18316025	ALKBH5	0.0099446897815764	0.3168066108379267	0.0031505434655358	0.0031505434655358	BCLAF1	False	BCLAF1_direct_+/+	BCLAF1_direct_+/+_(962g)	BCLAF1_direct_+/+_(1690r)	3.1799905001193283	1	0.5993814397768296	129386
chr9:126372465-126372965	MVB12B	0.0134377960476549	0.2036866816831378	0.0027371000860816	0.0027371000860816	BCLAF1	False	BCLAF1_direct_+/+	BCLAF1_direct_+/+_(962g)	BCLAF1_direct_+/+_(1690r)	0.9429951641126054	1	0.2473802041813477	210537
chr15:41161807-41162307	INO80	0.0076417381292604	0.4439563733836321	0.0033925983462138	0.0033925983462138	BCLAF1	False	BCLAF1_direct_+/+	BCLAF1_direct_+/+_(962g)	BCLAF1_direct_+/+_(1690r)	2.1693996901891857	1	0.5541288432351064	119363
chrX:153990475-153990975	MECP2	0.0025584783323911	0.1196147164443515	0.0003060316602579	0.0003060316602579	BCLAF1	False	BCLAF1_direct_+/+	BCLAF1_direct_+/+_(962g)	BCLAF1_direct_+/+_(1690r)	0.7864791483256114	1	0.4199173069601034	245183
chr16:1215961-1216461	UNKL	0.0237749672619263	0.2678839315094836	0.006368931701634	0.006368931701634	BCLAF1	False	BCLAF1_direct_+/+	BCLAF1_direct_+/+_(962g)	BCLAF1_direct_+/+_(1690r)	0.5958843874005626	1	0.3137216646444948	230597
chr5:179852800-179853300	CANX	0.0013080403182596	0.1348993436824825	0.0001764537804434	0.0001764537804434	BCLAF1	False	BCLAF1_direct_+/+	BCLAF1_direct_+/+_(962g)	BCLAF1_direct_+/+_(1690r)	1.4347898715526437	1	0.6877043759421549	237633
chr12:124793939-124794439	UBC	0.0210569515761769	0.4087256725538722	0.0086065166949072	0.0086065166949072	BCLAF1	False	BCLAF1_direct_+/+	BCLAF1_direct_+/+_(962g)	BCLAF1_direct_+/+_(1690r)	0.9909093213178076	1	0.4432818174425807	174151
chr1:155940401-155940901	ARHGEF2	0.0384560268988588	0.5975997466430465	0.0229813119316562	0.0229813119316562	BCLAF1	False	BCLAF1_direct_+/+	BCLAF1_direct_+/+_(962g)	BCLAF1_direct_+/+_(1690r)	1.039465523263159	1	0.5233399104351234	120195
chr17:28761006-28761506	SDF2	0.0215994631694487	0.3515650091682554	0.0075936154671966	0.0075936154671966	BCLAF1	False	BCLAF1_direct_+/+	BCLAF1_direct_+/+_(962g)	BCLAF1_direct_+/+_(1690r)	0.5924133022423541	1	0.4897123789477743	249097
chr14:73240759-73241259	RBM25	0.0113795263938162	0.1370173549975479	0.0015591926076054	0.0015591926076054	BCLAF1	False	BCLAF1_direct_+/+	BCLAF1_direct_+/+_(962g)	BCLAF1_direct_+/+_(1690r)	9.887863778485949	1	0.7648193716749042	30151
chr12:121520582-121521082	ANAPC5	0.0601573330425781	0.4712357243312126	0.0283482844101532	0.0283482844101532	BCLAF1	False	BCLAF1_direct_+/+	BCLAF1_direct_+/+_(962g)	BCLAF1_direct_+/+_(1690r)	1.867967718552686	1	0.684282989094493	104659
chr10:7770893-7771393	TAF3	0.0557023065335065	0.2995945545217824	0.0166881077117416	0.0166881077117416	BCLAF1	False	BCLAF1_direct_+/+	BCLAF1_direct_+/+_(962g)	BCLAF1_direct_+/+_(1690r)	1.974633671650888	1	0.4720562933794873	115507
chr17:1644472-1644972	PRPF8	0.0120011769221366	0.4419198431674589	0.0053035582232555	0.0053035582232555	BCLAF1	False	BCLAF1_direct_+/+	BCLAF1_direct_+/+_(962g)	BCLAF1_direct_+/+_(1690r)	3.1144978624421777	1	0.6611560841164895	101482
chr9:131330962-131331462	PRRC2B	0.0063666531617866	0.2693116905695183	0.0017146141262705	0.0017146141262705	BCLAF1	False	BCLAF1_direct_+/+	BCLAF1_direct_+/+_(962g)	BCLAF1_direct_+/+_(1690r)	0.9876137410466856	1	0.5772363989228292	208950
chr16:56560675-56561175	NUDT21	0.02435918595259	0.4094036946433996	0.0099727407274959	0.0099727407274959	BCLAF1	False	BCLAF1_direct_+/+	BCLAF1_direct_+/+_(962g)	BCLAF1_direct_+/+_(1690r)	3.5129105515897896	1	0.6490816982291173	88477
chr1:111733867-111734367	DDX20	0.011324261811209	0.0861145770403922	0.0009751840161669	0.0009751840161669	BCLAF1	False	BCLAF1_direct_+/+	BCLAF1_direct_+/+_(962g)	BCLAF1_direct_+/+_(1690r)	1.828069713435374	1	0.3930097380611587	38376
chr12:122984554-122985054	VPS37B	0.0050458469686442	0.3240533441580083	0.0016351235842987	0.0016351235842987	BCLAF1	False	BCLAF1_direct_+/+	BCLAF1_direct_+/+_(962g)	BCLAF1_direct_+/+_(1690r)	1.6276351918815624	1	0.4577508768255083	224915
chr18:47999570-48000070	SMAD2	0.0570863112111456	0.2771906384582517	0.0158237910518439	0.0158237910518439	BCLAF1	False	BCLAF1_direct_+/+	BCLAF1_direct_+/+_(962g)	BCLAF1_direct_+/+_(1690r)	1.174450646777376	1	0.4029563729357952	83575
chr7:73734636-73735136	BUD23	0.056845068249628	0.4682415036828392	0.0266172202341594	0.0266172202341594	BCLAF1	False	BCLAF1_direct_+/+	BCLAF1_direct_+/+_(962g)	BCLAF1_direct_+/+_(1690r)	2.2040395955070227	1	0.6586831814359578	76046
chr1:193070818-193071318	TROVE2	0.0319799949102506	0.1922864234173766	0.006149318842198	0.006149318842198	BCLAF1	False	BCLAF1_direct_+/+	BCLAF1_direct_+/+_(962g)	BCLAF1_direct_+/+_(1690r)	1.1321741181574914	1	0.5244629385678451	122120
chr14:24154911-24155411	TM9SF1	0.0195572793052894	0.1550439609737312	0.0030322380493616	0.0030322380493616	BCLAF1	False	BCLAF1_direct_+/+	BCLAF1_direct_+/+_(962g)	BCLAF1_direct_+/+_(1690r)	0.956632179699524	1	0.2574315410930545	180929
chr1:20604780-20605280	HP1BP3	0.0113775688628848	0.1166002938332997	0.0013266278725209	0.0013266278725209	BCLAF1	False	BCLAF1_direct_+/+	BCLAF1_direct_+/+_(962g)	BCLAF1_direct_+/+_(1690r)	0.7690515607632978	1	0.6230696820830723	208539
chr7:5846489-5846989	CCZ1	0.0382279411875001	0.3390091073067705	0.0129596202161501	0.0129596202161501	BCLAF1	False	BCLAF1_direct_+/+	BCLAF1_direct_+/+_(962g)	BCLAF1_direct_+/+_(1690r)	0.7032672235640948	1	0.5173995856253472	182862
chr1:156643675-156644175	HDGF	0.022706357598246	0.6231024900331213	0.0141483879590496	0.0141483879590496	BCLAF1	False	BCLAF1_direct_+/+	BCLAF1_direct_+/+_(962g)	BCLAF1_direct_+/+_(1690r)	4.32254461689627	1	0.7693272597792586	41795
chr19:45311580-45312080	MARK4	0.0078726245447044	0.2095397838921225	0.0016496280457611	0.0016496280457611	BCLAF1	False	BCLAF1_direct_+/+	BCLAF1_direct_+/+_(962g)	BCLAF1_direct_+/+_(1690r)	0.7003668747439287	1	0.3052609638556835	224509
chr1:113783253-113783753	RSBN1	0.0073492185439085	0.131121083319984	0.0009636374970326	0.0009636374970326	BCLAF1	False	BCLAF1_direct_+/+	BCLAF1_direct_+/+_(962g)	BCLAF1_direct_+/+_(1690r)	5.878061857145648	1	0.591618973958929	84693
chr19:2469389-2469889	TIMM13	0.0212861033445112	0.5696536347950313	0.0121257061408234	0.0121257061408234	BCLAF1	False	BCLAF1_direct_+/+	BCLAF1_direct_+/+_(962g)	BCLAF1_direct_+/+_(1690r)	0.8683889065269401	1	0.618409242334418	191816
chrX:153765690-153766190	BCAP31	0.0211689001423479	0.3340789559471293	0.0070720840581046	0.0070720840581046	BCLAF1	False	BCLAF1_direct_+/+	BCLAF1_direct_+/+_(962g)	BCLAF1_direct_+/+_(1690r)	2.2962511470411457	1	0.6595547183019504	125172
chr12:49104319-49104819	KMT2D	0.0015697149129999	0.1522464197783556	0.0002389834755769	0.0002389834755769	BCLAF1	False	BCLAF1_direct_+/+	BCLAF1_direct_+/+_(962g)	BCLAF1_direct_+/+_(1690r)	1.053992542966053	1	0.431261435963465	278410
chr7:5356451-5356951	TNRC18	0.0492401092295812	0.3928310409218971	0.0193430433637643	0.0193430433637643	BCLAF1	False	BCLAF1_direct_+/+	BCLAF1_direct_+/+_(962g)	BCLAF1_direct_+/+_(1690r)	1.3801428861115022	1	0.5578867294901291	30398
chr5:180177729-180178229	MAPK9	0.0217203434559396	0.2320325702133968	0.0050398271179994	0.0050398271179994	BCLAF1	False	BCLAF1_direct_+/+	BCLAF1_direct_+/+_(962g)	BCLAF1_direct_+/+_(1690r)	0.7720920030462203	1	0.353985058246257	209457
chr16:89572105-89572605	RPL13	0.015382583390664	0.4571866178557415	0.0070327112742616	0.0070327112742616	BCLAF1	False	BCLAF1_direct_+/+	BCLAF1_direct_+/+_(962g)	BCLAF1_direct_+/+_(1690r)	1.1350876569309518	1	0.6034338755127304	230220
chr19:2469389-2469889	SPPL2B	0.0032476270152301	0.3572826653163075	0.0011603208359546	0.0011603208359546	BCLAF1	False	BCLAF1_direct_+/+	BCLAF1_direct_+/+_(962g)	BCLAF1_direct_+/+_(1690r)	1.3468078508259096	1	0.5296705006943189	243247
chr15:24772951-24773451	SNRPN	0.0974851744787944	0.0677418988377286	0.0066038308277208	0.0066038308277208	BCLAF1	False	BCLAF1_direct_+/+	BCLAF1_direct_+/+_(962g)	BCLAF1_direct_+/+_(1690r)	0.8056414359426818	1	0.5515646843530556	37991
chr2:58241054-58241554	VRK2	0.0623211397114142	0.3928714736261434	0.024484197996484	0.024484197996484	BCLAF1	False	BCLAF1_direct_+/+	BCLAF1_direct_+/+_(962g)	BCLAF1_direct_+/+_(1690r)	0.7979188757615489	1	0.5472125812048948	84763
chr4:182808977-182809477	DCTD	0.0604703501046301	0.6437217423513478	0.0389260791299485	0.0389260791299485	BCLAF1	False	BCLAF1_direct_+/+	BCLAF1_direct_+/+_(962g)	BCLAF1_direct_+/+_(1690r)	0.6407440543802791	1	0.6006840846256707	46775
chr16:547385-547885	CAPN15	0.0073173414371849	0.1654292033294772	0.0012105019644432	0.0012105019644432	BCLAF1	False	BCLAF1_direct_+/+	BCLAF1_direct_+/+_(962g)	BCLAF1_direct_+/+_(1690r)	0.8132992545693437	1	0.5252080137153344	213870
chr1:23837784-23838284	PNRC2	0.0232003386867646	0.214562974081948	0.0049779336683407	0.0049779336683407	BCLAF1	False	BCLAF1_direct_+/+	BCLAF1_direct_+/+_(962g)	BCLAF1_direct_+/+_(1690r)	4.139597151109541	1	0.6147339484586489	93232
chr11:75352247-75352747	KLHL35	0.0175035962996601	0.2285818746906511	0.0040010048560046	0.0040010048560046	BCLAF1	False	BCLAF1_direct_+/+	BCLAF1_direct_+/+_(962g)	BCLAF1_direct_+/+_(1690r)	1.1332529547615604	1	0.3026573254804167	201366
chr5:139488211-139488711	UBE2D2	0.0427232973373728	0.3366395674228419	0.0143823523345306	0.0143823523345306	BCLAF1	False	BCLAF1_direct_+/+	BCLAF1_direct_+/+_(962g)	BCLAF1_direct_+/+_(1690r)	1.5786309400466807	1	0.6410992003104181	101079
chr19:932887-933387	CNN2	0.0198775551183562	0.4320842274788344	0.0085887780474829	0.0085887780474829	BCLAF1	False	BCLAF1_direct_+/+	BCLAF1_direct_+/+_(962g)	BCLAF1_direct_+/+_(1690r)	1.4957180196432691	1	0.4896091899640244	147843
chr12:42426688-42427188	ZCRB1	0.020377233217672	0.4365567283233547	0.0088958182657888	0.0088958182657888	BCLAF1	False	BCLAF1_direct_+/+	BCLAF1_direct_+/+_(962g)	BCLAF1_direct_+/+_(1690r)	0.8329961742021423	1	0.6339310616718338	164537
chr6:30516157-30516657	ABCF1	0.0046536781228328	0.0543459122155109	0.0002529083827427	0.0002529083827427	BCLAF1	False	BCLAF1_direct_+/+	BCLAF1_direct_+/+_(962g)	BCLAF1_direct_+/+_(1690r)	0.7533010499057609	1	0.6196114831580826	131085
chr3:185815531-185816031	TRA2B	0.0224792387174363	0.5015797627267575	0.0112751312221698	0.0112751312221698	BCLAF1	False	BCLAF1_direct_+/+	BCLAF1_direct_+/+_(962g)	BCLAF1_direct_+/+_(1690r)	5.315082630364709	1	0.714894455032758	67204
chr2:173998243-173998743	OLA1	0.0112589560135858	0.1378481479752642	0.0015520262346077	0.0015520262346077	BCLAF1	False	BCLAF1_direct_+/+	BCLAF1_direct_+/+_(962g)	BCLAF1_direct_+/+_(1690r)	2.122330012870206	1	0.6722770918186348	187874
chr12:2732304-2732804	FKBP4	0.0393275914228506	0.6246547778268849	0.0245661678827072	0.0245661678827072	BCLAF1	False	BCLAF1_direct_+/+	BCLAF1_direct_+/+_(962g)	BCLAF1_direct_+/+_(1690r)	0.6278137119748981	1	0.5957234116029394	176015
chr22:49772672-49773172	ZBED4	0.0027295149818441	0.1305765939063672	0.0003564107693456	0.0003564107693456	BCLAF1	False	BCLAF1_direct_+/+	BCLAF1_direct_+/+_(962g)	BCLAF1_direct_+/+_(1690r)	0.9964910980944124	1	0.433756085494641	264370
chr4:40056096-40056596	N4BP2	0.0112879293513825	0.0861961405642205	0.0009729759450507	0.0009729759450507	BCLAF1	False	BCLAF1_direct_+/+	BCLAF1_direct_+/+_(962g)	BCLAF1_direct_+/+_(1690r)	0.7926501414056004	1	0.4591040602617474	241493
chr11:2416024-2416524	CD81	0.0144194156873555	0.434890989127187	0.0062708739509101	0.0062708739509101	BCLAF1	False	BCLAF1_direct_+/+	BCLAF1_direct_+/+_(962g)	BCLAF1_direct_+/+_(1690r)	5.454445342596792	1	0.6559537583922382	103180
chr19:45311580-45312080	TRAPPC6A	0.0192405409202114	0.395603053200378	0.0076116167332624	0.0076116167332624	BCLAF1	False	BCLAF1_direct_+/+	BCLAF1_direct_+/+_(962g)	BCLAF1_direct_+/+_(1690r)	0.6984840868555493	1	0.571854925201541	184273
chr8:144281903-144282403	BOP1	0.0290673360337455	0.6274668964695628	0.0182387911297322	0.0182387911297322	BCLAF1	False	BCLAF1_direct_+/+	BCLAF1_direct_+/+_(962g)	BCLAF1_direct_+/+_(1690r)	1.077651822229739	1	0.5732694368114688	146216
chr6:30542139-30542639	ABCF1	0.0040310671755336	0.0900182223062716	0.0003628695011387	0.0003628695011387	BCLAF1	False	BCLAF1_direct_+/+	BCLAF1_direct_+/+_(962g)	BCLAF1_direct_+/+_(1690r)	0.7533010499057609	1	0.6196114831580826	231690
chr11:75492160-75492660	RPS3	0.0219013919862801	0.5822254258306453	0.0127515472754958	0.0127515472754958	BCLAF1	False	BCLAF1_direct_+/+	BCLAF1_direct_+/+_(962g)	BCLAF1_direct_+/+_(1690r)	1.9980623675759817	1	0.6796758600815602	57654
chr1:203069175-203069675	TMEM183A	0.0602681630492644	0.3456403929282431	0.0208311115574111	0.0208311115574111	BCLAF1	False	BCLAF1_direct_+/+	BCLAF1_direct_+/+_(962g)	BCLAF1_direct_+/+_(1690r)	1.9577799374880307	1	0.604288086610469	99200
chr1:39063731-39064231	AKIRIN1	0.0267631240857852	0.1630719099973284	0.0043643137621645	0.0043643137621645	BCLAF1	False	BCLAF1_direct_+/+	BCLAF1_direct_+/+_(962g)	BCLAF1_direct_+/+_(1690r)	5.821863000087333	1	0.7194351899383141	23615
chr19:41233864-41234364	HNRNPUL1	0.0065209331816946	0.2562592741873851	0.0016710496041655	0.0016710496041655	BCLAF1	False	BCLAF1_direct_+/+	BCLAF1_direct_+/+_(962g)	BCLAF1_direct_+/+_(1690r)	1.7326158932530893	1	0.5665910351791072	176862
chr1:33433685-33434185	ZNF362	0.0149489256470895	0.145475009352496	0.0021746950983201	0.0021746950983201	BCLAF1	False	BCLAF1_direct_+/+	BCLAF1_direct_+/+_(962g)	BCLAF1_direct_+/+_(1690r)	1.0462748923880325	1	0.3062427618476043	152624
chr9:127719943-127720443	TTC16	0.0165509846636025	0.0672349098685394	0.0011128039620928	0.0011128039620928	BCLAF1	False	BCLAF1_direct_+/+	BCLAF1_direct_+/+_(962g)	BCLAF1_direct_+/+_(1690r)	0.8472060876610011	1	0.0643536755717829	203014
chr19:19388725-19389225	MAU2	0.0070095325792221	0.0907366052369461	0.0006360211905363	0.0006360211905363	BCLAF1	False	BCLAF1_direct_+/+	BCLAF1_direct_+/+_(962g)	BCLAF1_direct_+/+_(1690r)	0.9747671134452468	1	0.3915588703803021	202456
chr9:136666240-136666740	EGFL7	0.000230262841911	0.6542204090684756	0.0001506426506282	0.0001506426506282	BCLAF1	False	BCLAF1_direct_+/+	BCLAF1_direct_+/+_(962g)	BCLAF1_direct_+/+_(1690r)	0.632438341714312	1	0.6793280640106225	284263
chr5:139670039-139670539	UBE2D2	0.006537295335364	0.3029117911486594	0.0019802238393029	0.0019802238393029	BCLAF1	False	BCLAF1_direct_+/+	BCLAF1_direct_+/+_(962g)	BCLAF1_direct_+/+_(1690r)	1.5786309400466807	1	0.6410992003104181	257324
chr19:45442900-45443400	MARK4	0.0008095789204163	0.1465900503871034	0.0001186762147361	0.0001186762147361	BCLAF1	False	BCLAF1_direct_+/+	BCLAF1_direct_+/+_(962g)	BCLAF1_direct_+/+_(1690r)	0.7003668747439287	1	0.3052609638556835	260011
chr1:9730645-9731145	PIK3CD	0.0241760800304885	0.1335694842105528	0.0032291865399054	0.0032291865399054	BCLAF1	False	BCLAF1_direct_+/+	BCLAF1_direct_+/+_(962g)	BCLAF1_direct_+/+_(1690r)	0.6278585957286289	1	0.3130806279710779	139830
chr22:39297599-39298099	SYNGR1	0.001873005609432	0.4486963388701683	0.0008404107596354	0.0008404107596354	BCLAF1	False	BCLAF1_direct_+/+	BCLAF1_direct_+/+_(962g)	BCLAF1_direct_+/+_(1690r)	0.8847179142876272	1	0.6562382419554367	269162
chr18:41936785-41937285	PIK3C3	0.0394865820158134	0.2772001277112889	0.0109456855776657	0.0109456855776657	BCLAF1	False	BCLAF1_direct_+/+	BCLAF1_direct_+/+_(962g)	BCLAF1_direct_+/+_(1690r)	0.6091571341354345	1	0.3010254540345758	171919
chr19:45235477-45235977	MARK4	0.0029692013778234	0.1837169798615757	0.0005454927097345	0.0005454927097345	BCLAF1	False	BCLAF1_direct_+/+	BCLAF1_direct_+/+_(962g)	BCLAF1_direct_+/+_(1690r)	0.7003668747439287	1	0.3052609638556835	92411
chr19:45515179-45515679	OPA3	0.0134043975868147	0.2651048672708392	0.003553571043098	0.003553571043098	BCLAF1	False	BCLAF1_direct_+/+	BCLAF1_direct_+/+_(962g)	BCLAF1_direct_+/+_(1690r)	1.0200448598632204	1	0.4366103599915915	159169
chr19:51771372-51771872	ZNF649	0.0187222959165808	0.0916005477035242	0.0017149725602262	0.0017149725602262	BCLAF1	False	BCLAF1_direct_+/+	BCLAF1_direct_+/+_(962g)	BCLAF1_direct_+/+_(1690r)	0.9056619995977776	1	0.1617170073648091	245209
chr19:2361655-2362155	TIMM13	0.0432702287300748	0.6544325703558975	0.0283174470077104	0.0283174470077104	BCLAF1	False	BCLAF1_direct_+/+	BCLAF1_direct_+/+_(962g)	BCLAF1_direct_+/+_(1690r)	0.8683889065269401	1	0.618409242334418	105536
chr1:228035698-228036198	ARF1	0.036911097989024	0.6586761309184356	0.0243124592113615	0.0243124592113615	BCLAF1	False	BCLAF1_direct_+/+	BCLAF1_direct_+/+_(962g)	BCLAF1_direct_+/+_(1690r)	0.8608272968663561	1	0.6776525292707923	136817
chr22:38032788-38033288	EIF3L	0.0045981926426284	0.579603907306015	0.0026651304222132	0.0026651304222132	BCLAF1	False	BCLAF1_direct_+/+	BCLAF1_direct_+/+_(962g)	BCLAF1_direct_+/+_(1690r)	1.5097797776578523	1	0.6842206074568908	235463
chr19:11143235-11143735	SMARCA4	0.0759489709667429	0.6583489229147178	0.0500009232324363	0.0500009232324363	BCLAF1	False	BCLAF1_direct_+/+	BCLAF1_direct_+/+_(962g)	BCLAF1_direct_+/+_(1690r)	2.0498855494434274	1	0.6751414940035136	49000
chr10:63241749-63242249	JMJD1C	0.003266200881843	0.0540868689727552	0.0001766585791349	0.0001766585791349	BCLAF1	False	BCLAF1_direct_+/+	BCLAF1_direct_+/+_(962g)	BCLAF1_direct_+/+_(1690r)	2.4549416850198886	1	0.6122473902095416	188491
chr12:131879368-131879868	SFSWAP	0.0025971882593683	0.1367432487637706	0.0003551479602371	0.0003551479602371	BCLAF1	False	BCLAF1_direct_+/+	BCLAF1_direct_+/+_(962g)	BCLAF1_direct_+/+_(1690r)	1.2869817748917534	1	0.5669562751943475	207785
chr15:64950740-64951240	MTFMT	0.0548632247012872	0.2621038899658747	0.0143798646102792	0.0143798646102792	BCLAF1	False	BCLAF1_direct_+/+	BCLAF1_direct_+/+_(962g)	BCLAF1_direct_+/+_(1690r)	0.8043982489197301	1	0.380754918322238	15665
chr16:547385-547885	NME4	0.0032621144928132	0.5862993961427052	0.0019125757572847	0.0019125757572847	BCLAF1	False	BCLAF1_direct_+/+	BCLAF1_direct_+/+_(962g)	BCLAF1_direct_+/+_(1690r)	1.2294906651268036	1	0.632423477256261	248926
chr15:34075026-34075526	EMC7	0.0659048116266095	0.453986218365576	0.0299198762024601	0.0299198762024601	BCLAF1	False	BCLAF1_direct_+/+	BCLAF1_direct_+/+_(962g)	BCLAF1_direct_+/+_(1690r)	0.6958574872035007	1	0.4745240350440014	120332
chr11:75475158-75475658	RPS3	0.0066501685104202	0.3976053368589931	0.0026441424907546	0.0026441424907546	BCLAF1	False	BCLAF1_direct_+/+	BCLAF1_direct_+/+_(962g)	BCLAF1_direct_+/+_(1690r)	1.9980623675759817	1	0.6796758600815602	195257
chr16:66539584-66540084	CMTM3	0.0185475959580722	0.4022415252821575	0.0074606132884921	0.0074606132884921	BCLAF1	False	BCLAF1_direct_+/+	BCLAF1_direct_+/+_(962g)	BCLAF1_direct_+/+_(1690r)	2.633491507210572	1	0.6330505125674493	93703
chr17:44308925-44309425	UBTF	0.0128028302257138	0.3418374879162319	0.004376487322576	0.004376487322576	BCLAF1	False	BCLAF1_direct_+/+	BCLAF1_direct_+/+_(962g)	BCLAF1_direct_+/+_(1690r)	0.7116553450691748	1	0.5688185854725117	157151
chr15:57330027-57330527	TCF12	0.0101793605633428	0.4090712368623166	0.0041640836161141	0.0041640836161141	BCLAF1	False	BCLAF1_direct_+/+	BCLAF1_direct_+/+_(962g)	BCLAF1_direct_+/+_(1690r)	2.615714051192344	1	0.5467773795513983	206485
chr3:10357505-10358005	SEC13	0.0513442463895169	0.3363445380153199	0.0172693568316268	0.0172693568316268	BCLAF1	False	BCLAF1_direct_+/+	BCLAF1_direct_+/+_(962g)	BCLAF1_direct_+/+_(1690r)	3.464798063195489	1	0.5659052134486667	61081
chr7:138090960-138091460	CREB3L2	0.0274604969608291	0.5188510112837063	0.0142479066184793	0.0142479066184793	BCLAF1	False	BCLAF1_direct_+/+	BCLAF1_direct_+/+_(962g)	BCLAF1_direct_+/+_(1690r)	2.1444672627443464	1	0.6059324341843121	120713
chr2:53802753-53803253	PSME4	0.0178312813689993	0.2847872333625887	0.0050781212883871	0.0050781212883871	BCLAF1	False	BCLAF1_direct_+/+	BCLAF1_direct_+/+_(962g)	BCLAF1_direct_+/+_(1690r)	2.831887423387186	1	0.676057236550194	79332
chr18:390693-391193	THOC1	0.0564486827819338	0.5495648001630914	0.0310222090725232	0.0310222090725232	BCLAF1	False	BCLAF1_direct_+/+	BCLAF1_direct_+/+_(962g)	BCLAF1_direct_+/+_(1690r)	0.6699550627180102	1	0.6324820276959398	136826
chr11:2447066-2447566	CD81	0.0017237679112327	0.3778242535167608	0.0006512813242976	0.0006512813242976	BCLAF1	False	BCLAF1_direct_+/+	BCLAF1_direct_+/+_(962g)	BCLAF1_direct_+/+_(1690r)	5.454445342596792	1	0.6559537583922382	132975
chr5:179865749-179866249	CANX	0.0076024514265923	0.4157873964167863	0.0031610034850479	0.0031610034850479	BCLAF1	False	BCLAF1_direct_+/+	BCLAF1_direct_+/+_(962g)	BCLAF1_direct_+/+_(1690r)	1.4347898715526437	1	0.6877043759421549	198436
chr10:11281962-11282462	CELF2	0.017672350714754	0.4688377943428267	0.0082854659299581	0.0082854659299581	BCLAF1	False	BCLAF1_direct_+/+	BCLAF1_direct_+/+_(962g)	BCLAF1_direct_+/+_(1690r)	0.5718240647253465	1	0.5899417366401535	248510
chr8:22628088-22628588	CCAR2	0.0025574347688847	0.2010728764838115	0.0005142307653993	0.0005142307653993	BCLAF1	False	BCLAF1_direct_+/+	BCLAF1_direct_+/+_(962g)	BCLAF1_direct_+/+_(1690r)	0.6863177942552191	1	0.3984911724364063	252099
chr9:131275750-131276250	PRRC2B	0.0013657441225923	0.1411498371607487	0.0001927745605071	0.0001927745605071	BCLAF1	False	BCLAF1_direct_+/+	BCLAF1_direct_+/+_(962g)	BCLAF1_direct_+/+_(1690r)	0.9876137410466856	1	0.5772363989228292	276361
chr2:47058343-47058843	MCFD2	0.0012258599602876	0.3045845161596429	0.0003733779628836	0.0003733779628836	BCLAF1	False	BCLAF1_direct_+/+	BCLAF1_direct_+/+_(962g)	BCLAF1_direct_+/+_(1690r)	1.1349021529013008	1	0.6050433183327671	269132
chr7:150924357-150924857	SLC4A2	0.0068812996346408	0.2512338440868747	0.0017288153595244	0.0017288153595244	BCLAF1	False	BCLAF1_direct_+/+	BCLAF1_direct_+/+_(962g)	BCLAF1_direct_+/+_(1690r)	0.6823078377517643	1	0.3136052391660151	236711
chr18:41977094-41977594	PIK3C3	0.0239282767774848	0.1290669516434698	0.0030883497417511	0.0030883497417511	BCLAF1	False	BCLAF1_direct_+/+	BCLAF1_direct_+/+_(962g)	BCLAF1_direct_+/+_(1690r)	0.6091571341354345	1	0.3010254540345758	234871
chr12:11655814-11656314	ETV6	0.0015571961492207	0.5655633001766768	0.0008806929931757	0.0008806929931757	BCLAF1	False	BCLAF1_direct_+/+	BCLAF1_direct_+/+_(962g)	BCLAF1_direct_+/+_(1690r)	5.653155539692046	1	0.6338246168484372	131737
chr3:63960357-63960857	PSMD6	0.0850775093982686	0.5380291090496928	0.0457741765817173	0.0457741765817173	BCLAF1	False	BCLAF1_direct_+/+	BCLAF1_direct_+/+_(962g)	BCLAF1_direct_+/+_(1690r)	0.8136027395086807	1	0.5696345465433001	76142
chrX:154042996-154043496	MECP2	0.0047948314372527	0.1941754589863909	0.0009310385950909	0.0009310385950909	BCLAF1	False	BCLAF1_direct_+/+	BCLAF1_direct_+/+_(962g)	BCLAF1_direct_+/+_(1690r)	0.7864791483256114	1	0.4199173069601034	230187
chr5:137754752-137755252	KLHL3	0.0139759862241826	0.0585512092888946	0.0008183108944308	0.0008183108944308	BCLAF1	False	BCLAF1_direct_+/+	BCLAF1_direct_+/+_(962g)	BCLAF1_direct_+/+_(1690r)	0.8240589318076911	1	0.0715166276053196	246649
chr9:129756915-129757415	ASB6	0.0182742849858407	0.172227679291654	0.0031473376938256	0.0031473376938256	BCLAF1	False	BCLAF1_direct_+/+	BCLAF1_direct_+/+_(962g)	BCLAF1_direct_+/+_(1690r)	0.7879952157128239	1	0.2273971676187205	242599
chr15:75349858-75350358	SIN3A	0.0260389446809345	0.108497068725394	0.002825149170584	0.002825149170584	BCLAF1	False	BCLAF1_direct_+/+	BCLAF1_direct_+/+_(962g)	BCLAF1_direct_+/+_(1690r)	2.3575114729687217	1	0.6163180210393266	36591
chr3:151445173-151445673	IGSF10	0.0153674255964725	0.0688066728302685	0.0010573814252599	0.0010573814252599	BCLAF1	False	BCLAF1_direct_+/+	BCLAF1_direct_+/+_(962g)	BCLAF1_direct_+/+_(1690r)	0.6624340532780226	1	0.3756724537616701	237837
chr17:38921870-38922370	RPL23	0.025537253733691	0.537201250137833	0.0137186446308258	0.0137186446308258	BCLAF1	False	BCLAF1_direct_+/+	BCLAF1_direct_+/+_(962g)	BCLAF1_direct_+/+_(1690r)	3.0844582546310564	1	0.7188596353709826	126731
chr19:10784110-10784610	DNM2	0.0271284864988255	0.4600713004056651	0.0124810380615522	0.0124810380615522	BCLAF1	False	BCLAF1_direct_+/+	BCLAF1_direct_+/+_(962g)	BCLAF1_direct_+/+_(1690r)	0.9988541023282967	1	0.3985202714845764	228594
chr13:30696340-30696840	USPL1	0.0236428656784603	0.2532949943449257	0.0059886195283234	0.0059886195283234	BCLAF1	False	BCLAF1_direct_+/+	BCLAF1_direct_+/+_(962g)	BCLAF1_direct_+/+_(1690r)	0.8023926377198298	1	0.3026658692472673	113627
chr16:23516777-23517277	DCTN5	0.0312815632161462	0.1684781380342496	0.0052702595254569	0.0052702595254569	BCLAF1	False	BCLAF1_direct_+/+	BCLAF1_direct_+/+_(962g)	BCLAF1_direct_+/+_(1690r)	1.0563794868407967	1	0.3716300206310791	146385
chr9:83981918-83982418	HNRNPK	0.0097452200377428	0.3115062924326025	0.0030356973628971	0.0030356973628971	BCLAF1	False	BCLAF1_direct_+/+	BCLAF1_direct_+/+_(962g)	BCLAF1_direct_+/+_(1690r)	1.6720746797731971	1	0.7110800404717732	239806
chr19:58334618-58335118	ERVK3-1	0.0104289381255554	0.158108305972162	0.00164890174012	0.00164890174012	BCLAF1	False	BCLAF1_direct_+/+	BCLAF1_direct_+/+_(962g)	BCLAF1_direct_+/+_(1690r)	1.8512424888736536	1	0.3610537622467742	92944
chr17:41793106-41793606	EIF1	0.0022434158481795	0.4163433602011195	0.0009340312925594	0.0009340312925594	BCLAF1	False	BCLAF1_direct_+/+	BCLAF1_direct_+/+_(962g)	BCLAF1_direct_+/+_(1690r)	8.910126063649948	1	0.7243485008999979	67449
chr19:771283-771783	PLPPR3	0.0010044189954015	0.0703552323129745	7.066613176103765e-05	7.066613176103765e-05	BCLAF1	False	BCLAF1_direct_+/+	BCLAF1_direct_+/+_(962g)	BCLAF1_direct_+/+_(1690r)	0.6987246808741944	1	0.5701384454996069	247385
chr7:139259181-139259681	LUC7L2	0.0234081211140861	0.1933421565416916	0.0045257766167865	0.0045257766167865	BCLAF1	False	BCLAF1_direct_+/+	BCLAF1_direct_+/+_(962g)	BCLAF1_direct_+/+_(1690r)	2.1980498877467416	1	0.5418849727062555	41829
chr1:179824155-179824655	TOR1AIP1	0.0243406800358477	0.2493241165912401	0.0060687185471677	0.0060687185471677	BCLAF1	False	BCLAF1_direct_+/+	BCLAF1_direct_+/+_(962g)	BCLAF1_direct_+/+_(1690r)	0.720222539035493	1	0.4152325792451561	242498
chr7:2511210-2511710	EIF3B	0.0039938152173223	0.2153177703389712	0.0008599393877397	0.0008599393877397	BCLAF1	False	BCLAF1_direct_+/+	BCLAF1_direct_+/+_(962g)	BCLAF1_direct_+/+_(1690r)	1.1784064533298817	1	0.6636144427160837	248856
chr16:30805230-30805730	BCL7C	0.0013610826838072	0.1877957935414327	0.000255605602681	0.000255605602681	BCLAF1	False	BCLAF1_direct_+/+	BCLAF1_direct_+/+_(962g)	BCLAF1_direct_+/+_(1690r)	1.907304707903816	1	0.6172324371315497	250903
chr19:55617277-55617777	U2AF2	0.1072907175964128	0.5379520153108153	0.0577172577551338	0.0577172577551338	BCLAF1	False	BCLAF1_direct_+/+	BCLAF1_direct_+/+_(962g)	BCLAF1_direct_+/+_(1690r)	0.9130097730845156	1	0.6338675847172476	18821
chr18:79642994-79643494	CTDP1	0.0093780593881678	0.1693825498625499	0.0015884796119302	0.0015884796119302	BCLAF1	False	BCLAF1_direct_+/+	BCLAF1_direct_+/+_(962g)	BCLAF1_direct_+/+_(1690r)	0.6968621084021749	1	0.3511230039755998	206126
chr4:2791294-2791794	TNIP2	0.0017282928603746	0.2992764702967713	0.000517237386892	0.000517237386892	BCLAF1	False	BCLAF1_direct_+/+	BCLAF1_direct_+/+_(962g)	BCLAF1_direct_+/+_(1690r)	0.9003696077582153	1	0.396118531013875	278026
chr17:43749774-43750274	DHX8	0.001745940286038	0.2383979159885925	0.0004162285256319	0.0004162285256319	BCLAF1	False	BCLAF1_direct_+/+	BCLAF1_direct_+/+_(962g)	BCLAF1_direct_+/+_(1690r)	0.936211570345231	1	0.3400480113517643	265517
chr22:19858325-19858825	COMT	0.0211892666774721	0.6394793746886485	0.0135500990050208	0.0135500990050208	BCLAF1	False	BCLAF1_direct_+/+	BCLAF1_direct_+/+_(962g)	BCLAF1_direct_+/+_(1690r)	1.0111115609457042	1	0.6151164209705928	221309
[truncated: 68,809 more rows]
